# Supplementary material for: Genome-wide analysis of CCCH zinc finger family in Arabidopsis and rice
Source: BMC Genomics. 2008 Jan 27;9:44. doi: 10.1186/1471-2164-9-44 (PMC2267713; doi:10.1186/1471-2164-9-44)
Supplement: Additional file 6 — Table S1. Detailed information of CCCH gene family in Arabidopsis. [file 1471-2164-9-44-S6.xls]

## Sheet: Sheet 1
Table S1. Detailed information of CCCH gene family in Arabidopsis
Gene name	Gene identifier	Protein identifier	Number of CCCH zinc finger	CCCH motifs	Protein sequences	Type of the CCCH motifs
AtC3H1	AT1G01350.1	AT1G01350	1	|ZF1:CKDYKETGYCGYGDSCKFLH|	MSDSGEPKPSQQEEPLPQPAAQETQSQQVCTFFKKPTKSKNIRKRTIDADEEDGDSKSESSILQNLKKVAKPDSKLYFSSGPSKSSTTTSGAPERSVFHYDSSKEIQVQNDSGATATLETETDFNQDARAIRERVLKKADEALKGNKKKASDEKLYKGIHGYTDHKAGFRREQTISSEKAGGSHGPLRASAHIRVSARFDYQPDICKDYKETGYCGYGDSCKFLHDRGDYKPGWQIEKEWEEAEKVRKRNKAMGVEDEDDEADKDSDEDENALPFACFICREPFVDPVVTKCKHYFCEHCALKHHTKNKKCFVCNQPTMGIFNAAHEIKKRMAEERSKAEQGLRRLWPVGEVVPKSKAVTRVWWDINRCPVPADVDVRRVGPCIKRALEKLGYSGPLTI…	|853|
AtC3H2	AT1G03790.1	AT1G03790	2	|ZF1:CPEFRRGGDCSRGDDCEFAH|ZF2:CKDGKHCKRKVCFFAH|	MDVVCTEHQMRKPTVEIPPRKLLLSSKSFPSDSSSPRSPRKHNWNKSNKITSEHEEDNEDNNRENKEYCYDSDSDDPYASDHFRMFEFKIRRCTRSRSHDWTDCPFAHPGEKARRRDPRRFQYSGEVCPEFRRGGDCSRGDDCEFAHGVFECWLHPIRYRTEACKDGKHCKRKVCFFAHSPRQLRVLPPENVSGVSASPSPAAKNPCCLFCSSSPTSTLLGNLSHLSRSPSLSPPMSPANKAAAFSRLRNRAASAVSAAAAAGSMNYKDVLSELVNSLDSMSLAEALQASSSSPVTTPVSAAAAAFASSCGLSNQRLHLQQQQPSSPLQFALSPSTPSYLTNSPQANFFSDDFTPRRRQMNDFTAMTAVRENTNIEDGSCGDPDLGWVNDLLT*	|853|543|
AtC3H3	AT1G04990.1	AT1G04990	5	|ZF1:CQFYLRTGLCGYGSSCRYNH|ZF2:CEYFLKTGACKYGPTCKYHH|ZF3:CPYYLRTGTCRFGVACKFHH|ZF4:CRFFMNTGTCKYGDDCKYSH|ZF5:CGNFRSYGFCKFGPNCKFDH|	MRTPMSDTQHVQSSLVSIRSSDKIEDAFRKMKVNETGVEELNPYPDRPGERDCQFYLRTGLCGYGSSCRYNHPTHLPQDVAYYKEELPERIGQPDCEYFLKTGACKYGPTCKYHHPKDRNGAQPVMFNVIGLPMRLGEKPCPYYLRTGTCRFGVACKFHHPQPDNGHSTAYGMSSFPAADLRYASGLTMMSTYGTLPRPQVPQSYVPILVSPSQGFLPPQGWAPYMAASNSMYNVKNQPYYSGSSASMAMAVALNRGLSESSDQPECRFFMNTGTCKYGDDCKYSHPGVRISQPPPSLINPFVLPARPGQPACGNFRSYGFCKFGPNCKFDHPMLPYPGLTMATSLPTPFASPVTTHQRISPTPNRSDSKSLSNGKPDVKKESSETEKPDNGEVQDLSE…	|853|853|853|853|853|
AtC3H4	AT1G07360.1	AT1G07360	1	|ZF1:CSFFIRGECTRGAECPYRH|	MAHRILRDHEADGWERSDFPIICESCLGDNPYVRMTKANYDKECKICTRPFTVFRWRPGRDARYKKTEICQTCCKLKNVCQVCLLDLEYGLPVQVRDTALNISTHDSIPKSDVNREYFAEEHDRKARAGLDYESSFGKMRPNDTILKLQRTTPYYKRNRAHVCSFFIRGECTRGAECPYRHEMPETGELSQQNIKDRYYGVNDPVAMKLLGKAGEMGTLESPDDESIKTLYVGGLNSRILEQDIRDQFYAHGEIESIRILADKACAFVTYTSREGAEKAAQELSNRLVINGQRLKLTWGRPKPDQDGANQQGGVAHSGLLPRAVISQQHNQPPPMQQYYMHPPPANQDKPYYPSMDPQRMGAVISTQEAGGSSTENNGASSSSYMMPPHQSYPPPPYGY…	|753|
AtC3H5	AT1G10320.1	AT1G10320	2	|ZF1:CPFHLKTGACRFGQRCSRVH|ZF2:CGEYMKSRLKTCSRGSACNFIH|	MEQANEKEEEERHEEAAGEKESFEESKEKAAEMSRKEKRKAMKKLKRKQVRKEIAAKEREEAKAKLNDPAEQERLKAIEEEDARRREKELKDFEESERAWREAMEIKRKKEEEEEAKREEEERRWKDLEELRKLEASGNDECGEDEDGEYEYIEEGPPEIIFQGNEIILKKNKVRVPKKSVVQVDGHESSNAEFVLQISDRPTSNPLPPGSEASANYQNVSSAQQILESVAQEVPNFGTEQDKAHCPFHLKTGACRFGQRCSRVHFYPNKSCTLLMKNMYNGPGITWEQDEGLEYTDEEAELCYEEFYEDVHTEFLKYGELVNFKVCRNGSFHLKGNVYVHYRSLESAILAYQSINGRYFAGKQVNCEFVNISRWKVAICGEYMKSRLKTCSRGSACNF…	|853|1053|
AtC3H6	AT1G19860.1	AT1G19860	1	|ZF1:CMYFNSARGCRHGANCMYQH|	MRALHKRVSWPPDFKLCQVRLFISEDSPSQVGSESQDHLQAKSPLASHPSDDNLPPGFGGPFSANESQIKLSDIPLIKWKCSVQILLDREWKVVAGDESKEVEAQNERELRVLEAFYPGASSIPPNPSVPADVEDSHHDDQQTIVIPILPVEDDDIAMDSASDFPTQSGVDVGTEPSITDENTSTSSTLPAGPDIMAALSAISNSKEQGSMIDQDLLIKILSNPKLVENLVANRGSAGSVSSNTSSLYSSSTHEANGVVTTAPISSNGQFYAQPPITHIPPMAYTPHAPQDQPNYGAPPARDASYYKNLIQQHGGDRQETPPVQHLGYRYNLQPGGGPNPEMVNSSNNNQRPRDSKPKIMKACMYFNSARGCRHGANCMYQHDATPYQPRNLNNGNINT…	|853|
AtC3H7	AT1G21570.1	AT1G21570	5	|ZF1:CQFFTRFGKCNKDDGKCPYVH|ZF2:CTKFLNGLCANANCKLTH|ZF3:CSYYLQGLCNNEACPYRH|ZF4:CDGFLKGYCSEGDECRKKH|ZF5:CPVFEATGSCSQGLKCKLHH|	MRPFKQSKFSLVWTQNDPQPRMPIAHMRNQNIVPQLVPWKRVTYWRRLMNSVSAFRNGSSLNISRKLSMMRKRHTIYTRSTNGYSLRKSKVLSVGGSHLKWSKSIERDSRKANEEATLAVAAYSKKESEKQSGQNNTSTASRNHLARERVFRFGSLRYKMDSSRRTLQRISDVDSPCSGPSENGKGVKRPFIPKRLVIGNEEYVRFGNGNQLVRDPKKRTRVLANEKVRWSLHNARLRLAKKKKYCQFFTRFGKCNKDDGKCPYVHDPSKIAVCTKFLNGLCANANCKLTHKVIPERMPDCSYYLQGLCNNEACPYRHVHVNPIAPICDGFLKGYCSEGDECRKKHSYNCPVFEATGSCSQGLKCKLHHPKNQSKGRKRKRTNEPSQKNARRRYFSSLH…	|863|743|743|753|853|
AtC3H8	AT1G27650.1	AT1G27650	2	|ZF1:CPFYFKIGACRHGDRCSRLH|ZF2:CRQYEENNCNRGGYCNFMH|	MAEHLASIFGTEKDRVNCPFYFKIGACRHGDRCSRLHNRPTISPTLLLSNMYQRPDMITPGVDAQGQPLDPRKIQEHFEDFFEDLFEELGKFGEIESLNICDNLADHMIGNVYVQFKEEDQAAAALQALQGRFYSGRPIIADFSPVTDFREATCRQYEENNCNRGGYCNFMHVKLVSRELRRKLFGRYRRSYRRGSRSRSRSRSISPRNKRDNDRRDPSHREFSHRDRDREFYRHGSGKRSSERSERQERDGSRGRRQASPKRGGSPGGGREGSEERRARIEQWNREREEKEEGGA*	|853|753|
AtC3H9	AT1G29570.1	AT1G29570	1	|ZF1:CQFYLKNGLCRYRSSCRFNH|	MADAGDNQQEAERRSDETESRSIKEPKEKEDEDENPQDQIQSKERMRQSSPYPVRPGKKDCQFYLKNGLCRYRSSCRFNHPTQRPQELPVRICKHIMDRNVAEPMYQDWRESESERRFDERTQRTFGDERTQRRYGIEYSGARPEKRSKIVPDFQMRDPRHHDTEWRFERERMERIERQRREAEENLQEQRQRDSIERQRREAEENLQEQRQRDSIERQRREAQENLQQQRQRDSIERQRREAQENLQQQRLQDMPENHNVDDQQNLQEQRRISIEKERTEARLRLEQIRPTVSFPINEFIRAVVLLRELIENWDDKAWKK*	|853|
AtC3H10	AT1G29600.1	AT1G29600	2	|ZF1:CLFYMKNHLCEWGSECCYNH|ZF2:CKAGACKRGSNCPFNH|	MANVSFTFDSQEQNKELRPSRLVGRSDERNGRRQGTEQKKKEKEDSGFRVSEEGEIPLQQGSNTDSYARDDLTQQQRVSDVVMQRRSHETESRLWQRARTQDRRGSESRMMFDGRTQWSHAPVLSSAYPVRPGEDNCLFYMKNHLCEWGSECCYNHPPLQEIPCRIGKKLDCKAGACKRGSNCPFNHPKERDGDSLPMPQGRTPDLRRNDSGRRYNTESRSWPENKEKEVGQFRDHQDSKEDAQEVLLQQRPRDVEMRKRRVHREEELKINVKDAMERSWPYSSERG*	|853|453|
AtC3H11	AT1G30460.1	AT1G30460	3	|ZF1:CRHWLRGLCMKGDACGFLH|ZF2:CRFFRLYGECREQDCVYKH|ZF3:CNMYKLGFCPNGPDCRYRH|	MEDADGLSFDFEGGLDSGPVQNTASVPVAPPENSSSAAVNVAPTYDHSSATVAGAGRGRSFRQTVCRHWLRGLCMKGDACGFLHQFDKARMPICRFFRLYGECREQDCVYKHTNEDIKECNMYKLGFCPNGPDCRYRHAKLPGPPPPVEEVLQKIQQLTTYNYGTNRLYQARNVAPQLQDRPQGQVPMQGQPQESGNLQQQQQQQPQQSQHQVSQTLIPNPADQTNRTSHPLPQGVNRYFVVKSNNRENFELSVQQGVWATQRSNEAKLNEAFDSVENVILIFSVNRTRHFQGCAKMTSRIGGYIGGGNWKHEHGTAQYGRNFSVKWLKLCELSFHKTRNLRNPYNENLPVKISRDCQELEPSVGEQLASLLYLEPDSELMAISIAAEAKREEEKAKGV…	|753|843|753|
AtC3H12	AT1G32360.1	AT1G32360	3	|ZF1:CCKFRAGTCPYITNCNFAH|ZF2:CKKFYTEEGCPYGESCTFLH|ZF3:CNKWEITGYCPFGAKCHFAH|	MSHHRRDSGGDVVHVIPTNNPPPDNWFPNLGDSAVWATEDDYNRAWAMNPDNTSGDNNGPPNKKTRGSPSSSSATTTSAASNRTKAIGKMFFKTKLCCKFRAGTCPYITNCNFAHTVEELRRPPPNWQEIVAAHEEERSGGMGTPTVSVVEIPREEFQIPSLVSSTAESGRSFKGRHCKKFYTEEGCPYGESCTFLHDEASRNRESVAISLGPGGYGSGGGGGSGGGSVGGGGSSSNVVVLGGGGGSGSGSGIQILKPSNWKTRICNKWEITGYCPFGAKCHFAHGAAELHRFGGGLVEEEGKDGVSPNPDTKQTVQNPKGLSDTTTLLSPGVPHNADASYHTGVALQRASSAVTQKPGIRTHQKWKGPAKISRIYGDWIDDIE*	|753|853|853|
AtC3H13	AT1G48195.1	AT1G48195	2	|ZF1:CSYYLRTGNCYLKQNCKYHH|ZF2:CPHYSRFGICRSGPTCKFDH|	MSEEKFPERPGEPECSYYLRTGNCYLKQNCKYHHPKNITPSEPQCTLNDKGLPLRPGQAICPHYSRFGICRSGPTCKFDHFT*	|853|853|
AtC3H14	AT1G66810.1	AT1G66810	2	|ZF1:CNKWQETGACCYGDNCQFAH|ZF2:CRMMVTGAMCPYGHRCHFRH|	MEKLAASTVTDLACVTAINSSPPPLSPISEQSFNNKHQEEFAASFASLYNSIFSPESLSPSPPSSSSPPSRVDTTTEHRLLQAKLILEYDELNEHYELCLNRLQSLMTELDSLRHENDSLRFENSDLLKLIRISTSSSSSVSPPAPIHNRQFRHQISDSRSAKRNNQERNSLPKSISVRSQGYLKINHGFEASDLQTSQLSSNSVSSSQKVCVVQTKGEREALELEVYRQGMMKTELCNKWQETGACCYGDNCQFAHGIDELRPVIRHPRYKTEVCRMMVTGAMCPYGHRCHFRHSLTDQERMMMMMLTR*	|853|853|
AtC3H15	AT1G68200.1	AT1G68200	2	|ZF1:CNKWQETGTCPYGDHCQFAH|ZF2:CRMVLAGDNCPYGHRCHFRH|	MENKIAPFSYSGSSAGNSSSGGVVSSSLYSDQLYKSTRNIMQQRQDMVNREALCYTRLHEASLEAEALRLENTELRSMNLRLKNELNSLIRSSIQNRFDHRSPLRMLSNLSIGGNDADEVENQNRTVNRDDVNDKSPTSVMENEDLNRSSLPKSISVRSNGYSKASQGGGGAAAQSGKPRGTVTKPGTCGQVSTTQKVYVRGGGKKEDQEEEIEVEVYNQGMTKTELCNKWQETGTCPYGDHCQFAHGIKELRPVIRHPRYKTEVCRMVLAGDNCPYGHRCHFRHSLSEQEKLVAAGFKPKSSLKLIT*	|853|853|
AtC3H16	AT1G75340.1	AT1G75340	1	|ZF1:CRNFQRGSCRYGENCRFLH|	MRKELCRNFQRGSCRYGENCRFLHPQQAKPNNPFGFGTQNQQQQQQQQQQNSSNPFGFGVQSGGSSRPNQFQNTWSRTASTPTGGGAAASTQQTGKQTQPADHKCTDPAACKRVMQDDFKNERPMWKLTCYGHWKYFPCDVTGDISYEELRAVAYEEAKRGIPLQSIVERERNLQNSKIAEFENFLRNPYKGSVTANQSPFAATTPSIFPQSSQINSPSPAFSGFNQQTAFSNTNAGGLSSSGPPNAFASFNQQTTFPNTNAGGVSSSGPPNPFASFTQQSNNQQTAFSNTNAGGLSSSGPPNAFASFNKQPNAFSVNTPQPVPSGPSGFQTNPSTTFKPASFGPGPGFATTPQNNNIFGQSTPTPATNTSQNNQTAFNFNVPVASFTAPAINTTNTSS…	|753|
AtC3H17	AT2G02160.1	AT2G02160	3	|ZF1:CVYFLASPLTCKKGPECEYRH|ZF2:CYYWLNGNCLNPKCGFRH|ZF3:CLFFQKGMCMKGDMCSFLH|	MFAPATQPQQQHEQKKQSETVSSAEEDALKWNTDCVYFLASPLTCKKGPECEYRHSEYARMNPRDCYYWLNGNCLNPKCGFRHPPLEGLLGNQGGAPAVSVQPIHATAQHPSVAKQPVPCLFFQKGMCMKGDMCSFLHTPNPAAYKKQHPVEAKPATDPQCSKKPIENNTEEKKLPDVNLSKVVKGHTDISAAPRVASTGLRDSRSVEGYIPNHVGYEPVVQRKGPGFPSFTEGGHSTQLLQKYGSDDNNSFHNGKDADDVLRESSPGFDVLVDNEAGDSEYYHVEDRYGRRSQERGNSEYDPDFSAIADGDKEALREQRFDSYDRREDRGWGHRRVSSEREDRLDRRVYAEDERSENILESDLRYRLAKQRKGNGMRLSVGGHDYAAPDSSMDRGYRE…	|953|743|753|
AtC3H18	AT2G05160.1	AT2G05160	1	|ZF1:CHYFNKGFCKHGNNCRYFH|	MNFTESMNVVHARIQQLEPENAAKIFGYLLLMQENGNRDMIRLAFCPDSVMCSVINCVKYELARNSHHYHSPPSDHIPTPKFGSFTGSSPLSVSVSPPMKTGFWENSTEMDTLQNNLQFLNFEDPLTSPEFSNGFFSQERQCLPLRTSRRSPSLPEFPVKICHYFNKGFCKHGNNCRYFHGQIIPERESFAQMFNPNNNLSDEEHVVSPVSLEKLEGEIIELLKLRRGAPISIASLPMMYYEKYGRTLQAEGYLTESQRHGKAGYSLTKLLARLKNTIRLVDRPHGQHSVILAEDASKFVEYTGERNEHGAILAGSRQIYLTFPAESSFTEHDVSIYFTSYGHVEDVRIPCQQKRMYGFVTFASSETVKHILAKGNPHFICNARVLVKPYREKSRSSRY…	|753|
AtC3H19	AT2G16470.1	AT2G16470	1	|ZF1:CKFFRENGHCRKGASCNYLH|	MLTLRECVEKLQLLKSPEERQRRLEEIPEIHADPKMDPDCESEDEDEKEEKEKEKQLRPRSSSFNRRGRDPISPRKGGFSSNESWTGTSNYSNTSANRELSRSYSGRGSTGRGDYLGSSDDKVSDSMWTSAREREVQPSLGSEKPRSVSIPETPARSSRAIAPPELSPRIASEISMAPPAVVSQPVPKSNDSEKIWHYKDPSGKVQGPFSMAQLRKWNNTGYFPAKLEIWKANESPLDSVLLTDALAGLFQKQTQAVDNSYMKAQVAAFSGQSSQSEPNLGFAARIAPTTIEIPRNSQDTWSQGGSLPSPTPNQITTPTAKRRNFESRWSPTKPSPQSANQSMNYSVAQSGQSQTSRIDIPVVVNSAGALQPQTYPIPTPDPINVSVNHSATLHSPTPA…	|853|
AtC3H20	AT2G19810.1	AT2G19810	2	|ZF1:CPEFRKGCCKRGDACEFSH|ZF2:CKDGGNCRRRVCFFAH|	MMIGESHRGFNPTVHIPPWPLSEDLTVSDIYGSPDGGSSMMEALAELQRYLPSNEPDPDSDPDLSGPDSPIDAYTCDHFRMYEFKVRRCARGRSHDWTECPYAHPGEKARRRDPRKFHYSGTACPEFRKGCCKRGDACEFSHGVFECWLHPARYRTQPCKDGGNCRRRVCFFAHSPDQIRVLPNQSPDRVDSFDVLSPTIRRAFQFSISPSSNSPPVSPRGDSDSSCSLLSRSLGSNLGNDVVASLRNLQLNKVKSSLSSSYNNQIGGYGSGFGSPRGSVLGPGFRSLPTTPTRPGFMNIWENGLEEEPAMERVESGRELRAQLFEKLSKENCMGRIEPDPDQGAGDTPDVGWVSDLVM*	|753|543|
AtC3H21	AT2G20280.1	AT2G20280	1	|ZF1:CEFFKAGQCQKGFKCKFSH|	MPPKQQPKADLAKKQKQVEDKTFGLKNKNKSKNVQKYVQSLKQSVQPKPDATKAAAKKKKEEEKAREQELNELFKVAISQPKVPVGVDPKSILCEFFKAGQCQKGFKCKFSHDLNIQRKGEKIDIYSDTRDEDGDMDEWDQETLEKVVESKKNEYNQNKPTDIVCKYFLDAVEKKQYGWFWSCPNGGKECHYRHALPPGYVLKSQMKALLEEESSKKLAVEDEIENERAKLQTATQMTPALFMEWKRKKIAERDAGLAASQAERAKNDRMSGRELFLSNASLFVDDAEACEEYEREREQEETEQKAKNKEAEAGTSKSSGDAEQSSKEVNEEEEDDDDDDDDLDMDELDELEASLSKTSIQIREPNDEGSS*	|753|
AtC3H22	AT2G24830.1	AT2G24830	1	|ZF1:CKFFMQQRCRFGSSCRSSH|	MASEENNDLENLLDIQLIEQKESLSSIDEALLSDPSNPELLSVHEELLSAIKEVEEGLLHLKRARLLEEADIVLNGLNHDAGVKPEHLEPEKTEEKKDLDGSKCRFRHTDGRWYNGRIIGFEGSDSAKISFLTPTSESMMICKFFMQQRCRFGSSCRSSHGLDVPISSLKNYEQTEWKQLMVGSKIWAVSGSKYDIWRKAELESWDDELQVGGVVFRDDKSSAKLGSDSLALSEYAQMTDDDGEEEEEEDEQQSASDSEDSVSSDYDEGSPQGIGFLESTNLPRGVQTDTALFAKWENHTRGIASKMMASMGYREGMGLGVSGQGILNPILVKVLPAKRSLDYALEHIRNGECKSEKQKKKRSRGGKRKRGKKFAEAAKAAKQEEESKPDLFSLINEQI…	|753|
AtC3H23	AT2G25900.1	AT2G25900	2	|ZF1:CPEFRKGSCRRGDSCEFSH|ZF2:CKDGTSCRRRICFFAH|	MMIGENKNRPHPTIHIPQWDQINDPTATISSPFSSVNLNSVNDYPHSPSPYLDSFASLFRYLPSNELTNDSDSSSGDESSPLTDSFSSDEFRIYEFKIRRCARGRSHDWTECPFAHPGEKARRRDPRKFHYSGTACPEFRKGSCRRGDSCEFSHGVFECWLHPSRYRTQPCKDGTSCRRRICFFAHTTEQLRVLPCSLDPDLGFFSGLATSPTSILVSPSFSPPSESPPLSPSTGELIASMRKMQLNGGGCSWSSPMRSAVRLPFSSSLRPIQAATWPRIREFEIEEAPAMEFVESGKELRAEMYARLSRENSLG*	|753|543|
AtC3H24	AT2G28450.1	AT2G28450	1	|ZF1:CSYFRREASCSHGNECKYAH|	METSSIEINELPLATKTQTPPASVEPIPMETSSIDELPSSDSNATDNIEAVGEKRKRADEDEKTNLESSDTKITTPSPWWKTSLCSYFRREASCSHGNECKYAHGEAELRMKPDNTWDPTSERGKKAKAMKMSEHEEKEEDEVLFTEQMMESIDGDEGGGGSVSVVDLSLSKCLVHLPNKWQSDELKKFLGEQGVLYKSAKKRRGMIVGFVTFENAEQLQSGVEILDGKTVNSSNLKIADVLPRTFDKNDARKSVKSARDAVTPLAYLSYADQLEQKKTSIGQMLKKLARNARKACPNGNSLPQWVLTSRDRGGLACNLEGIIESPITNGYRNKCEFSVGLSLQGKPTVGFSLGSFCAGVTAVEEPVDCPNVSKIASQYASIFQKFIENSKFQVWNRFQ…	|853|
AtC3H25	AT2G29580.1	AT2G29580	1	|ZF1:CSFFIRGECTRGDECPYRH|	MAHRILRDHEADGWERSDFPIICESCLGDNPYVRMTKANYDKECKICTRPFTVFRWRPGRDARYKKTEVCQTCCKLKNVCQVCLLDLEYGLPVQVRDTALNISTHDSIPKSDVNREFFAEEHDRKTRAGLDYESSFGKIRPNDTIRMLQRTTPYYKRNRAHICSFFIRGECTRGDECPYRHEMPETGELSQQNIKDRYYGVNDPVALKLLGKAGEMGTLESPEDQSIRTLYVGGLNSRVLEQDIRDQFYAHGEIESIRILAEKACAFVTYTTREGAEKAAEELSNRLVVNGQRLKLTWGRPQVPKPDQDGSNQQGSVAHSGLLPRAVISQQQNQPPPMLQYYMHPPPPQPPHQDRPFYPSMDPQRMGAVSSSKESGSSTSDNRGASSSSYTMPPHGHYP…	|753|
AtC3H26	AT2G32930.1	AT2G32930	5	|ZF1:CQFFLRTGQCGYGNSCRYNH|ZF2:CETGACKYGPTCKYHH|ZF3:CPYYMQTGLCRFGVACKFHH|ZF4:CRFFMNTGTCKYGDDCKYSH|ZF5:CGNFKAYGFCKFGANCKFDH|	MSETQQQVQNSTGSIRSPDKIEDTFRRMKVNEDNMEQSSPYPDRPGERDCQFFLRTGQCGYGNSCRYNHPLTNLPQGIIYYRDQLPERVGQPDCETGACKYGPTCKYHHPKDRNGAGPVLFNVLGLPMRQGEKPCPYYMQTGLCRFGVACKFHHPHPHSQPSNGHSAYAMSSFPSVGFPYASGMTMVSLPPATYGAIPRPQVPQSQAYMPYMVAPSQGLLPPQGWATYMTASNPIYNMKTQLDSSSSASVAVTVTSHHHSFSERAECRFFMNTGTCKYGDDCKYSHPKERLLQSPPTLLNPIVLPARPGQPACGNFKAYGFCKFGANCKFDHSMLLNPYNNTGLAMSSLPTPYPYAPPVSTNLRISSPPSPSDMTTLSNGKPAAAEAQSLETEKQDDSP…	|853|453|853|853|853|
AtC3H27	AT2G33835.1	AT2G33835	1	|ZF1:CKFFAKGWCFNGVSCKFLH|	MSDSDMDIDDDEVEQKVQVHTIVRESELFDKPPIQASNSHNDVKRHSVTTPLDEQSKIIKEQAFAQDNGTLPRFPAPGIPPRSFFTGGGGNEPEQKRAALPCKFFAKGWCFNGVSCKFLHVKENSNCTSQQLAENSMAGNGGIRSDLERRILDSREGVRVSQLSENGVTSLPTREDISFMNPQRVFSSMSFVNPPGSQRVFPFNNEMRFMPSFENIRRESLKQTYGADFTDNRSLVINNANSFALRSSFVHEHRPSISSYLKTDMGSAGPAWTGSLSSSVPMNDRASTVGDFENGNSLSGSGSLPTLQGVAVSSDKGAEANTTSTKKKVSSDDWEPSEPFKASFTIPPYILPSSDALYDPFTDIENLGDRPLNDSLSSKGEHARKSSCQQKDGDSASGP…	|753|
AtC3H28	AT2G35430.1	AT2G35430	2	|ZF1:CFKFRAGTCPYSASSCHFAH|ZF2:CNKWQTTGYCPFGSHCHFAH|	MSHRRDYGSDAVHVRITHDPPPENCFPNSGDSSVWATEDDYSRVWAINSDGAESPSKKTRSSSSSEIGKSFFKTKLCFKFRAGTCPYSASSCHFAHSAEELRLPPPPPPNWQETVTEASRNRESFAVSLGPRGNVAQTLKSPNWKTRICNKWQTTGYCPFGSHCHFAHGPSELHTFGGGLVEGECKIGTSATLDTKQRGQVDTVTSLVSPGVSSQRTSSAVTQKPNGVRTQRKWKGPDKISRVYGDWIDDIE*	|763|853|
AtC3H29	AT2G40140.1	AT2G40140	2	|ZF1:CPEFRKGSCPKGDSCEYAH|ZF2:CKDETGCARRVCFFAH|	MCGAKSNLCSSKTLTEVEFMRQKSEDGASATCLLEFAACDDLSSFKREIEENPSVEIDESGFWYCRRVGSKKMGFEERTPLMVAAMYGSMEVLNYIIATGRSDVNRVCSDEKVTALHCAVSGCSVSIVEIIKILLDASASPNCVDANGNKPVDLLAKDSRFVPNQSRKAVEVLLTGIHGSVMEEEEEELKSVVTKYPADASLPDINEGVYGTDDFRMFSFKVKPCSRAYSHDWTECPFVHPGENARRRDPRKYPYTCVPCPEFRKGSCPKGDSCEYAHGVFESWLHPAQYRTRLCKDETGCARRVCFFAHRRDELRPVNASTGSAMVSPRSSNQSPEMSVMSPLTLGSSPMNSPMANGVPLSPRNGGLWQNRVNSLTPPPLQLNGSRLKSTLSARDMDM…	|753|543|
AtC3H30	AT2G41900.1	AT2G41900	2	|ZF1:CPDFRKGACRRGDMCEYAH|ZF2:CKDGTGCARRVCFFAH|	MCCGSDRLNQIVSSRSSLPISFEEDNNLVTNTDMNHLTVETEDTFASLLELAANNDVEGVRLSIERDPSCVDEAGLWYGRQKGSKAMVNDYRTPLMVAATYGSIDVIKLIVSLTDADVNRACGNDQTTALHCAASGGAVNAIQVVKLLLAAGADLNLLDAEGQRAGDVIVVPPKLEGVKLMLQELLSADGSSTAERNLRVVTNVPNRSSSPCHSPTGENGGSGSGSPLGSPFKLKSTEFKKEYPVDPSLPDIKNSIYATDEFRMYSFKVRPCSRAYSHDWTECPFVHPGENARRRDPRKFHYSCVPCPDFRKGACRRGDMCEYAHGVFECWLHPAQYRTRLCKDGTGCARRVCFFAHTPEELRPLYASTGSAVPSPRSNADYAAALSLLPGSPSGVSVM…	|753|543|
AtC3H31	AT2G47680.1	AT2G47680	2	|ZF1:CVYFLNGYCNRGGQCTFTH|ZF2:CKFFASSQGCRNGESCLFSH|	MAVSSPTSSSSSSESLPLPSSNFASLPIMAMKRRIIDKILENRVTLIVGEPGCGKSSQVPQFLLEANMAPILCTQPRRFAVVAVAKMVAKSRNSDLGGEIGYHIGHSKILTEGSKILFKTAGVLLDEMLDKGLNALKYKVIILDEVHERSVESDLVLVCVKQFLMKNNDLRVVLMSATADITRYRDYFKELGRGERVEVVAIPSPDQRTIFQRRVLYLEQVAGLLGVSSDLSAYCPGPSPSSADTEIKPELQNLIHDLILYIHEKEPDIEKSILVFLPTYYSLEQQYHQLEPFFASFEVHILHRSIDTEQALAAMKICRSRRKVILATNIAESSVTIPKVAYVIDSCRSLQVFWDPSRKRDAVQLVWVSRSQAEQRRGRTGRTCDGEVYRLVPSAFFNK…	|753|853|
AtC3H32	AT2G47850.1	AT2G47850	5	|ZF1:CAYYMRTGVCGYGNRCRYNH|ZF2:CQFYLKTGTCKFGASCKFHH|ZF3:CSYYLKTGQCKFGITCKFHH|ZF4:CQYYLKTGDCKFGTSCKFHH|ZF5:CTFYVQNGFCKFGSTCKFDH|	MYARNPPLNGSQSAQAPDWTPADADTGLQESMWRLGLGSDSYPERPGAPDCAYYMRTGVCGYGNRCRYNHPRDRASVEATVRATGQYPERFGEPPCQFYLKTGTCKFGASCKFHHPKNAGGSMSHVPLNIYGYPVREGDNECSYYLKTGQCKFGITCKFHHPQPAGTTVPPPPASAPQFYPSVQSLMPDQYGGPSSSLRVARTLLPGSYMQGAYGPMLLTPGVVPIPGWSPYSAPVSPALSPGAQHAVGATSLYGVTQLTSTTPSLPGVYPSLSSPTGVIQKEQAFPERPGEPECQYYLKTGDCKFGTSCKFHHPRDRVPPRANCVLSPIGLPLRPGVQRCTFYVQNGFCKFGSTCKFDHPMGTIRYNPSASSLADAPVAPYPVSSLLGALAAAPSSSS…	|853|853|853|853|853|
AtC3H33	AT3G02830.1	AT3G02830	5	|ZF1:CSYYIRTGLCRFGSTCRFNH|ZF2:CEYYLKTGTCKFGVTCKFHH|ZF3:CAYFLRTGHCKFGGTCKFNH|ZF4:CQFYMKTGDCKFGTVCKFHH|ZF5:CVFYTRYGICKFGPSCKFDH|	MDFNAGVPMSSLSPLMNQDAMWQMNLSSDETMETGSYPERPGEPDCSYYIRTGLCRFGSTCRFNHPRDRELVIATARMRGEYPERIGQPECEYYLKTGTCKFGVTCKFHHPRNKAGIAGRVSLNMLGYPLRSNEVDCAYFLRTGHCKFGGTCKFNHPQPQPTNMMVPTSGQQSYPWSRASFIASPRWQDPSSYASLIMPQGVVPVQGWNPYSGQLGSVSPSGTGNDQNYRNLQQNETIESGSQSQGSFSGYNPGSSVPLGGYYALPRENVFPERPGQPECQFYMKTGDCKFGTVCKFHHPRDRQAPPPDCLLSSIGLPLRPGEPLCVFYTRYGICKFGPSCKFDHPMRVFTYDNTASETDEVVETSTGKSRRLSVSETRQAATTSSGKDTTIDNTQQ*	|853|853|853|853|853|
AtC3H34	AT3G06410.1	AT3G06410	5	|ZF1:CIYYLRTGVCGYGSRCRFNH|ZF2:CQHFMRTGTCKFGASCKYHH|ZF3:CSYYLRTGQCKFGLTCRFNH|ZF4:CQYFMRTGDCKFGSSCRYHH|ZF5:CTHFAQHGICKFGPACKFDH|	MERYGRPGEEGSRSDPSLEWTSHGGETAVEAPMWRLGLSGGGGGGGGGESYPERPDEPDCIYYLRTGVCGYGSRCRFNHPRDRGAVIGGVRGEAGALPERMGHPVCQHFMRTGTCKFGASCKYHHPRQGGGGGSVAPVSLSYLGYPLRPGEKECSYYLRTGQCKFGLTCRFNHPVPLAVQGPPQQPQQQQPQPQPQLQTIYPTLQSQSIPSSQQYGLVLTRPSFLTGSYLQSPYGPPMVLPPGMVPYSGWNPYQASLSAMPSPGTQPSIGSSSIYGLTPLSPSATAYTGTYQSVPSSNSTSKEFPQRPDQPECQYFMRTGDCKFGSSCRYHHPVDAVPPKTGIVLSSIGLPLRPGVAQCTHFAQHGICKFGPACKFDHSMSSSLSYSPSASSLTDMPVA…	|853|853|853|853|853|
AtC3H35	AT3G08505.1	AT3G08505	4	|ZF1:CKFFVHGSCLKGENCEFSH|ZF2:CTFYQKRICLYGSRCRYDH|ZF3:CSFAAAGDCPRGNQCPHMH|ZF4:CKHFNFGNGNCPFGASCFYKH|	MSDRILCKFFVHGSCLKGENCEFSHDSKDPPNNVCTFYQKRICLYGSRCRYDHVRAASNLPLSSDSESLDRSISTTPSRHLQQQGDNNDGDKSSNVYCIHPREYPICSFAAAGDCPRGNQCPHMHGDLCNTCGKKCLHPFRPEEREEHTKECEKKQKHIEALKQSQDIECSVCLDRILSKATPGERKFGLLTECDHPFCIQCIRNWRSSAPVSGMDVNSTLRACPICRKLSYFVVPSVVWYSSPEEKKEIIDIYKAKLRSIDCKHFNFGNGNCPFGASCFYKHAYSDGHLEEVVLRHLGSQEGETVITDSIRLSEFLGGLQIF*	|753|753|753|953|
AtC3H36	AT3G12130.1	AT3G12130	2	|ZF1:CTKFFSTSGCPFGENCHFLH|ZF2:CERFSKGNCTFGDRCHFAH|	MDTRKRGRPEAGSFNSNGGGYKKSKQEMESYSTGLGSKSKPCTKFFSTSGCPFGENCHFLHYVPGGYNAVSQMTNMGPPIPQVSRNMQGSGNGGRFSGRGESGPGHVSNFGDSATARFSVDASLAGAIIGKGGVSSKQICRQTGVKLSIQDHERDPNLKNIVLEGTLEQISEASAMVKDLIGRLNSAAKKPPGGGLGGGGGMGSEGKPHPGSNFKTKICERFSKGNCTFGDRCHFAHGEAELRKSGIV*	|853|753|
AtC3H37	AT3G12680.1	AT3G12680	6	|ZF1:CTHYMQTRTCKFGESCRFDH|ZF2:CPYYIKTQRCKYGSKCKFNH|ZF3:CTFYMKTGKCKFGLSCKFHH|ZF4:CPFYLKTGSCKYGATCRYNH|ZF5:CDYYMKTGECKFGERCKFHH|ZF6:CPYYMKTGTCKYGATCKFDH|	MAHRQLYSYALQPSYAAAASTVSPAPPPPQQPLPPKTGLSSLYGSSADHYFPDTTYRFLARDGSEALSNYSGTLASSSSMYHHLPNTTASHLAYPQLLQHQEVAWPPGVEVPGAASAVEPLPPGVKRTSEALYYPTLLGAHNTIGQTEAWYTTDYFTKRPKLESTSHLPIYPQRAGEKDCTHYMQTRTCKFGESCRFDHPIWVPEGGIPDWKEAPVVPNEEYPERPGEPDCPYYIKTQRCKYGSKCKFNHPREEAAVSVETQDSLPERPSEPMCTFYMKTGKCKFGLSCKFHHPKDIQLPSSSQDIGSSVGLTSEPDATNNPHVTFTPALYHNSKGLPVRSGEVDCPFYLKTGSCKYGATCRYNHPERTAFIPQAAGVNYSLVSSNTANLNLGLVTPAT…	|853|853|853|853|853|853|
AtC3H38	AT3G18640.1	AT3G18640	1	|ZF1:CKFFAAGTGFCRNGKYCRFSH|	MEMSGLGRKRVSKWDSKEDTHHHHSSVNANSASYYRDKESEPVRFNAESNGEARTRSRVSQNNDNSYFSEQDGTRQQFVRRSGSRSNSRSRSRSRSPVYRARRDAGSYDRHKTRTQVSPTPIREFNKRGSDHLFDQSRSDHYGWEDNIRKPRETKYHTDDFREEAMMEGARSSDYNNTDYPEDNSRIRRRRSEFTGEKETQRRDGGDGEGGFHRSSNIPCKFFAAGTGFCRNGKYCRFSHHVADRKQPQDNNNNFYRQDNNNHTSGHNKWNDVERLDNGRVGGIEVSRASKKGVSESKGNGSSSWIDDMEMSPDWNYGVQALKKPVKEDHSVGIIGQSSQSRVLKDDQRSSGMFSHGGRTMAEKPVAASHQSYSNSVNVAPVETFNQNHNALPYQSSLT…	|953|
AtC3H39	AT3G19360.1	AT3G19360	3	|ZF1:CAKFRAGTCRNGELCNFAH|ZF2:CRKFCFGEECPYGDRCNFIH|ZF3:CMKFDITGQCPFGDKCHFAH|	MDSSYSDSRPMFVQSPYGGWNQTQMIDSMANPMNNEQGDLHSLSESQSQSQPSQQLQPALKRPRLVDDNLFNPASSFPQPSSSNPWMVPSLNPPPVNKGTANIFYKTRMCAKFRAGTCRNGELCNFAHGIEDLRQPPSNWQEIVGPPPAGQDRERERERERERERPSLAPVVNNNWEDDQKIILRMKLCRKFCFGEECPYGDRCNFIHEDLSKFREDSGKLRESSVISVGATAADQPSDTASNLIEVNRQGSIPVPAPMNNGGVVKTVYWKTRLCMKFDITGQCPFGDKCHFAHGQAELHNSVGRVEGEAMNAVASVNKQAVVPANEAFAMKPITQVTADSSGLNEEGRRKKCLLKWSDSKKINRIYGDWIDDLPVGQKSTKPVES*	|753|853|853|
AtC3H40	AT3G21810.1	AT3G21810	1	|ZF1:CILFNKTGDCSRPNCTFAH|	MSGSSMYKTKLCILFNKTGDCSRPNCTFAHGNAELRRPGESSFTGRRHNMDSDLRDRRHNMDSDLRDRLGRQFSPERRPSLDRSGRRVQRFSGHDNSMPFENRRDKDYRENRRFDERRDYAGGLKVGNRIEDRAEDGRNKFHGYNNVLEEQLKDVEMDVKMLTDDKLRLEASVERKAHEVDILTSRIQELETQLDREKDECRRITSSSKKFVKEYNRFLRAQDDLKRSEARLQKLGNQLSTYLAGSEGNNRDVGLDIVSDEETNGRNLRTACDPHNELQNTSSLSRKKHYVDQYTTKEPVEDGLIGRGEEEKVENEKKRPPCWNMLSSKSYSEEESGAWNDEDTINRSSSKEDNWKRRRFSIGTSATDKVILSTSMAAREFDDVAESEEENPEAANGSP…	|843|
AtC3H41	AT3G27700.1	AT3G27700	1	|ZF1:CRDFEERGFCLRGDMCPMEH|	MELSVSSPKQSVLSPPDCMSDPEEEHEISEEEDDDRNHKHRRKEETRSQSLEQDSSDQAFSRPYRKNYRHYENGNSFSEHEKRSFGTGSGQRVQFDNQRMRSNPMFSRDSGPGRGRGNYGSWAQRDSRFNPVDLSSHMVQVGSMGQGMFGGRGLAGVSAAQSAPWPPFGMIPGVPNGGLDGFHHLQGSLRPPLNAPLNMGIPRQRCRDFEERGFCLRGDMCPMEHGMNRIVVDDVQSLSQFNLPVSVPGAPHLAASSKQVPAQFGGASFMNPKGAHGRTNEGGMAVDGLGYGDAYPSAGGTDFYDPDQPLWNNSTGETSGAISTLNSHGVDENVAPLDDSNQDAAENGCGIRDSRSTSQSVWGRMKGSNSQANSKEKADAVLNSSAVPEDQLKEVSVNS…	|853|
AtC3H42	AT3G47120.1	AT3G47120	2	|ZF1:CRAFQRGECTRGDSCKFSH|ZF2:CRAFQRGECTRGDSCKFSH|	MNPLTQVKNLQKINARESDLGISDEASWHAKYKNSAYVYVGGIPFDLTEGDLLAVFSQYGEIVDVNLIRDKGTGKSKGFAFLAYEDQRSTILAVDNLNGALVLGRTIKVDHCGAYKKHEEEDEETRRQNREARGVCRAFQRGECTRGDSCKFSHDEKRAANTGWGHEEDRSSKWDHDKNREGRGVCRAFQRGECTRGDSCKFSHDEKRAATTGWGHEEDRSSKWDQDKLNGAKKGGTSFGNRGDFKPDVEEKSYRGRGDGDASYGRPKERERVDREDMGPRSRDAYDMKEQKRSGRYDNAYSRRHNDEIDYVREDKGSRAQDWEKRKAESRRDRNDREEKDRDSLRREDRRR*	|753|753|
AtC3H43	AT3G48440.1	AT3G48440	5	|ZF1:CSFYMRTGSCKFGSSCKFNH|ZF2:CKYYFRTGGCKYGETCRFNH|ZF3:CPYYMRNGSCKYGAECKFNH|ZF4:CSYYMKTGDCKFKFNCKYHH|ZF5:CTYYSRYGICKFGPACRFDH|	MVNSEEIADGFEPKPVSRSYSGDSSHDRSLSDLNHAAEDLSDKLKNVGLNEVTKEQSEKMMSVSESNGGLDSNAVVTINQEEEEEEEDRDGYGYGDGWSENESENVYPVRPGAEDCSFYMRTGSCKFGSSCKFNHPLARKFQIARDNKVREKEDDGGKLGLIDCKYYFRTGGCKYGETCRFNHTIPKSGLASAPELNFLGLPLRPGEVECPYYMRNGSCKYGAECKFNHPDPTTIGGTDSPSFRGNNGVSIGTFSPKATFQASSTSWSSPRHVNGTSPFIPVMLSQTHGVTSQNPEWNGYQASVYSSERGVFSPSTTYLMNNSSAETSMLLSQYRHQMPAEEFPERPDQPECSYYMKTGDCKFKFNCKYHHPKNRLPKLPPYALNDKGLPLRPDQNICT…	|853|853|853|853|853|
AtC3H44	AT3G51120.1	AT3G51120	1	|ZF1:CKFYESGYCKRGASCSFWH|	MSNEQEVKVIDEAAPIKRKRGRPPRAQANTPLHIRPPPPPPKKEDKEEDVCFICFDGGDLVLCDRRNCPKAYHPACIKRDEAFFRTTAKWNCGWHICGTCQKASSYMCYTCTFSVCKRCIKDADYVIVRGNMGLCGTCIKPIMLIENIAQGDNEAVKVDFDDKLSWEYLFKVYWLCLKEELSLTVDELTRANNPWKEVPNTAPKVESQNDHTNNRALDVAVNGTKRRRTSDSPTLPNKLDGKNPSNILKKAPGDTSWATKELLEFVSFMKNGDTSVLSQFDVQGLLLDYIKKKNLRDPLQKSQVLCDQMLVKLFGKQRVGHFEMLKLLESHVLIQEKPKGAKTTNGETTHAVPSQIEEDSVHDPMVRDRRRKMRRKTDGRVQNENLDAYAAIDVHNINL…	|753|
AtC3H45	AT3G51180.1	AT3G51180	1	|ZF1:CIYFGTANGCNMGDSCTYVH|	MNNMKRSKKPRVSWPPGPKLCQVKVFRTEDSPANVASQPQRHSYPSRKPRGPDLPPGFEGNHYAVKPNVSNIPRIKWKRPPPKFSVNDTWLVGCGGGSSEWQNENLRISKVLEAIYPHRSAIPSRPSVSPAVEAECFDDSKTPAIRLTPIEDESESSSEESSNSKVESGVTANKQGQLETKPLCSTQEQVSGLTGLAPDLSLAASAALTALMKTKEQGSLVDTELLIKFLSDPKLIKNLITDTSGKSSETKNQPIVTNINSATRPVPQPVSAVTASPMARKPQPVIIPQEHSVAVSRSFTNPERRVSPPKPVNGSISPPKPITGKPSSIPMPVHFHVGIAKEQPQPARFPSSSLPMNLNFHRPPNVFSEPKVIVNPQPQHQPYSAFRTSEMNYVQSSIG…	|853|
AtC3H46	AT3G51950.1	AT3G51950	1	|ZF1:CSYFARGFCKNGASCRFVH|	MDGYEATRIVLSRIQSLDPENASKIMGLLLLQDHGEKEMIRLAFGPETLVHSVIVKAKKELGLMNCSRSPWSHQDELISPKNNRGSSLNPASLPFYANGGRSSRDLTNDFELMDDMNSRSTDFLGSVHARSGSCVLDGLGYGGDSDLGFGGVPCSYFARGFCKNGASCRFVHSDGGADLVGSPSRIELLRSNSVPPRLAHHFMTRSSLPSFSTKGVNLQQNDVQRAAAALMIGDELQKLGRWRPERIDLSAMACPASRQIYLTFPADSRFREEDVSNYFSTFGPVQDVRIPYQQKRMFGFVTFVYPETVKSILAKGNPHFVCDSRVLVKPYKEKGKVPDKYRTNQTTERELSPTGLDSSPRDVLGGRGFYNNTQDVLWRSKFEEEILELQSRRLMNLQL…	|753|
AtC3H47	AT3G55980.1	AT3G55980	2	|ZF1:CPEFRKGSCPKGDSCEYAH|ZF2:CKDETGCARKVCFFAH|	MCSGPKSNLCSSRTLTEIESRQKEEETMLLLEFAACDDLDSFKREVEEKGLDLDESGLWYCRRVGSKKMGLEERTPLMVAAMYGSIKVLTFIVSTGKSDVNRACGEERVTPLHCAVAGCSVNMIEVINVLLDASALVNSVDANGNQPLDVFVRVSRFVASPRRKAVELLLRGGGVGGLIDEAVEEEIKIVSKYPADASLPDINEGVYGSDEFRMYSFKVKPCSRAYSHDWTECAFVHPGENARRRDPRKYPYTCVPCPEFRKGSCPKGDSCEYAHGVFESWLHPAQYKTRLCKDETGCARKVCFFAHKREEMRPVNASTGSAVAQSPFSSLEMMPGLSPLAYSSGVSTPPVSPMANGVPSSPRNGGSWQNRVNTLTPPALQLNGGSRLKSTLSARDIDM…	|753|543|
AtC3H48	AT4G25440.1	AT4G25440	2	|ZF1:CFHWRAGRCNRYPCPYLH|ZF2:CKFWVDGNCPYGDKCRYLH|	MDLDMNGGNKRVFQRLGGGSNRPTTDSNQKVCFHWRAGRCNRYPCPYLHRELPGPGSGPVAASSNKRVADESGFAGPSHRRGPGFSGTANNWGRFGGNRTVTKTEKLCKFWVDGNCPYGDKCRYLHCWSKGDSFSLLTQLDGHQKVVTGIALPSGSDKLYTASKDETVRIWDCASGQCTGVLNLGGEVGCIISEGPWLLVGMPNLVKAWNIQNNADLSLNGPVGQVYSLVVGTDLLFAGTQDGSILVWRYNSTTSCFDPAASLLGHTLAVVSLYVGANRLYSGAMDNSIKVWSLDNLQCIQTLTEHTSVVMSLICWDQFLLSCSLDNTVKIWAATEGGNLEVTYTHKEEYGVLALCGVHDAEAKPVLLCSCNDNSLHLYDLPSFTERGKILAKQEIRSI…	|743|753|
AtC3H49	AT4G29190.1	AT4G29190	2	|ZF1:CPDFRKGGCKKGDSCEFAH|ZF2:CKDGGNCLRKICFFAH|	MMIGETRRTYPTVEIPPWPVLEELTTSEFFSPVMNSPDCSMLEALAGLQRYLPSNEPDPESYPDLLGPDSPIDAYSCDHFRMYDFKVRRCARGRSHDWTECPYAHPGEKARRRDPRKYHYSGTACPDFRKGGCKKGDSCEFAHGVFECWLHPARYRTQPCKDGGNCLRKICFFAHSPDQLRFLHTRSPDRVDSFDVSSPIRARAFQLSISPVSGSPPMSPRADSESSPMTQSLSRSLGSCSINDVVPSFRNLQFNSVKSFPRNNPLFGFGSPRGSILGPGFQSLPTTPTRPGNLDIWEYGLEEEPVMERVVESGRELREKMREKLHKENCMDRVAQDPDQNLGEAPDVGWVSDLLM*	|753|543|
AtC3H50	AT4G38890.1	AT4G38890	1	|ZF1:CPQVARTEDVDSCQYKDKCRFNH|	MSDVIAEHAVDTSVEGDAKAALPVQSTKQFSVYEATSEELIERSMAPIKKEFLCPPPPSRSVKQNDAADVRAPQSGLVQEKKSKRQLKRERREVLIRITSVLQSTINLCPQVARTEDVDSCQYKDKCRFNHDIEAFKAQKADDIEGQCPFVASGMKCAYGLSCRFLGSHRDITGNSDDKEKSEMNFFNKETQRLLWKNKMTFTNADAKLKSLGLLGHAKKSNAAEEITAEKTQNGMNGTQATEVAVDSAVSSEHTSEMIQDVDIPGPLETEEVRPMKKAKSEDQKNSKTGDVGGVYDGVKLEEETKKNGYPTSKANVEDEDSIKIVETDSSLKLHPREKKKLIDFRDKLYLAPLTTVGNLPFRRLCKVLGADVTCGEMAMCTNLLQGQASEWALLRRHS…	|1153|
AtC3H51	AT5G06420.1	AT5G06420	1	|ZF1:CKDYKETGYCGYGDSCKFLH|	MEPFVVKENIVASASSPMKKRRIDHTESADGSAINASNSSSIGGNDTVMNMAEFGNDNSNNQESQQVCTFFKKPTKSKNIRKRTIDADEEDGDSKSESSILQNLKKVAKPDSNLYFSSGPSTRTSGAPERPVFHYDSSKEIQVQNDSGATATLETETDFNQDARAIRERVLKKADHALKGNKKKASDEKLYKGIHGYTDHKAGFRREQTISSEKAGGSHGPLRASAHIRVSARFDYQPDICKDYKETGYCGYGDSCKFLHDRGDYKPGWQIEKEWEEAEKVRKRNKAMGVEDDDDEADKDSDEDENALPFACFICREPFLDPVVTKCKHYFCEHCALKHHTKNKKCFVCNQPTMGIFNAAHEIKKRMAEERSKAEQGL*	|853|
AtC3H52	AT5G06770.1	AT5G06770	2	|ZF1:CTKFFSTSGCPFGDNCHFLH|ZF2:CDRYSKGNCTYGDRCHFAH|	MDARKRGRPEAAASHNSNGGFKRSKQEMESISTGLGSKSKPCTKFFSTSGCPFGDNCHFLHYVPGGYNAAAQMTNLRPPVSQVSRNMQGSGGPGGRFSGRGDPGSGPVSIFGASTSKISVDASLAGAIIGKGGIHSKQICRETGAKLSIKDHERDPNLKIIELEGTFEQINVASGMVRELIGRLGSVKKPQGIGGPEGKPHPGSNYKTKICDRYSKGNCTYGDRCHFAHGESELRRSGIA*	|853|753|
AtC3H53	AT5G07060.1	AT5G07060	1	|ZF1:CSFYTIGQCKRGAECSFRH|	MSHRDHGADGWESADFPITCESCFGDNPYMRMTRADYDKECKICSRPFTAFRWRPGRNARFKKTEICQTCSKLKNVCQVCLLDLGFGLPVQVRDSALNINSHYSVPMSHVNREYFADEHDPKTRAGLDYESSFGKMQPNDTILKLQRRTPSYEKNRPKICSFYTIGQCKRGAECSFRHEMPETGELSHQNIRDRYYSVNDPVAMKLLRKAGEMGTLEPPEDESIKTLYVGGLNSRIFEQDIHDHFYAYGEMESIRVMAEDGKYDQSGSNQQQQGSIAHTGLISQQQNQHSQMQQYYMQPPPPNEYSHYPSMDTQRMGAAFSTQESDGSSTSENNRAYSSYSYPMPPHQPYPTPPPYIDIYIYI*	|753|
AtC3H54	AT5G07500.1	AT5G07500	2	|ZF1:CPAFRNGACHRGDSCEFAH|ZF2:CNAGNLCQRKVCFFAH|	MLKSASPMAFYDIGEQQYSTFGYILSKPGNAGAYEIDPSIPNIDDAIYGSDEFRMYAYKIKRCPRTRSHDWTECPYAHRGEKATRRDPRRYTYCAVACPAFRNGACHRGDSCEFAHGVFEYWLHPARYRTRACNAGNLCQRKVCFFAHAPEQLRQSEGKHRCRYAYRPVRARGGGNGDGVTMRMDDEGYDTSRSPVRSGKDDLDSNEEKVLLKCWSRMSIVDDHYEPSDLDLDLSHFDWISELVD*	|753|543|
AtC3H55	AT5G12440.1	AT5G12440	1	|ZF1:CVYFSRGLCKNGESCKFIH|	MDFRRNSPSSPSSTSPWSFNNCINGNNGNNPHISPKHTPISKPFSSHQSNGLSATHSGSADAAGGADLLDDQQLNDCLSFLDDSCSKTEDLVDPSIPLDYSVDGDGETHLHRRSFSCDASFVSGDDGFGGGCKPCVYFSRGLCKNGESCKFIHGGYPDNMDGNGIVADSPRKMENFVRQHEEMMRLKLAYQQQRLASQILGRAPQLPYEKRMDFLLQQHAQRDGGLPFGDERFWSSSPGRLERMELAMHLGDQSNSASRQIYLTFPADSTFKDEDVATYFSLFGTVQDVRIPYQQKRMFGFVSFAHPETVKVVLARGNPHFICDSRVLVKPYKEKGKVLDKKQQQLLQQQIERGNYSPCSSPSGIDPREQSDFHLGSKMLYERREMMRRKIEQADLLRA…	|753|
AtC3H56	AT5G12850.1	AT5G12850	2	|ZF1:CPDFKKGSCKQGDMCEYAH|ZF2:CKDGMGCNRRVCFFAH|	MCGLAKKLDIEDTLTSLSDQENESLAKPMNDAAEWEHSFSALLEFAADNDVEGFRRQLSDVSCINQMGLWYRRQRFVRRMVLEQRTPLMVASLYGSLDVVKFILSFPEAELNLSCGPDKSTALHCAASGASVNSLDVVKLLLSVGADPNIPDAHGNRPVDVLVVSPHAPGLRTILEEILKKDEIISEDLHASSSSLGSSFRSLSSSPDNGSSLLSLDSVSSPTKPHGTDVTFASEKKEYPIDPSLPDIKSGIYSTDEFRMFSFKIRPCSRAYSHDWTECPFAHPGENARRRDPRKFHYTCVPCPDFKKGSCKQGDMCEYAHGVFECWLHPAQYRTRLCKDGMGCNRRVCFFAHANEELRPLYPSTGSGLPSPRASSAVSASTMDMASVLNMLPGSPSAA…	|753|543|
AtC3H57	AT5G16540.1	AT5G16540	5	|ZF1:CAYYIRTGLCRFGSTCRFNH|ZF2:CEFYLKTGTCKFGVTCKFHH|ZF3:CSYFLRIGQCKFGGTCKFNH|ZF4:CQFYMKTGDCKFGTVCKFHH|ZF5:CVFYSRYGICKFGPSCKFDH|	MDFDSISRESTFLSPLLNQNAMWQMNLGSDDTMGVDGSYPERHGEPDCAYYIRTGLCRFGSTCRFNHPHDRKLVIATARIKGEYPERIGQPECEFYLKTGTCKFGVTCKFHHPRNKAGIDGSVSVNVLSYPLRPNEDDCSYFLRIGQCKFGGTCKFNHPQTQSTNLMVSVRGSPVYSALQSLTGQPSYSWSRTSFVANPPRLQDPSGFASGSQGGLFSSGFHSGNSVPLGFYALPRENVFPERPGQPECQFYMKTGDCKFGTVCKFHHPRDRQTPPPDCVLSSVGLPLRPGEPLCVFYSRYGICKFGPSCKFDHPMRVFTYNNNTASPSPSSSLHQETAITTELRNLLVSSSVEAKPTSLPETTSAKDTIVDAQH*	|853|853|853|853|853|
AtC3H58	AT5G18550.1	AT5G18550	5	|ZF1:CIYYLRTGVCGYGSRCRFNH|ZF2:CQHFMRTGTCKFGASCKYHH|ZF3:CSYFMRTGQCKFGSTCRYHH|ZF4:CQYFMRTGDCKFGTSCRFHH|ZF5:CTHFAQHGICKFGPACKFDH|	MERYGGAGEDESRSDPSHEWSAQGTETGIEASMWRLGLRGGGGGGETFPERPDEPDCIYYLRTGVCGYGSRCRFNHPRNRAPVLGGLRTEAGEFPERMGQPVCQHFMRTGTCKFGASCKYHHPRQGGGGDSVTPVSLNYMGFPLRPGEKECSYFMRTGQCKFGSTCRYHHPVPPGVQAPSQQQQQQLSAGPTMYPSLQSQTVPSSQQYGVVLARPQLLPGSYVQSPYGYGQMVLPPGMVPYSGWNPYQASVSAMPSPGTQPSMGTSSVYGITPLSPSAPAYQSGPSSTGVSNKEQTFPQRPEQPECQYFMRTGDCKFGTSCRFHHPMEAASPEASTLSHIGLPLRPGAVPCTHFAQHGICKFGPACKFDHSLGSSSLSYSPSPSSLTDMPVAPYPSSLG…	|853|853|853|853|853|
AtC3H59	AT5G40880.1	AT5G40880	1	|ZF1:CNFWKDGNCKKGEKCQFLH|	MGHQSSWMKQTVIDSVVQSSKVGVFSMFSMDYKAPRKYSHGRNFGVARQQDFAADIVTRRPYAPYDNGMKKGPNKLSRNLVWTSKEYKSPEGNRPRQNAANGSAKPQVIGTGHRVSNQPRKNAVYGPRSSSLSDTRGCGPRLNGSPKKSVCNFWKDGNCKKGEKCQFLHSWSCFPGLAMVAALEGHKNDIKGIALPQGSDKLFSVSGDGTLLIWDCNSGQCVRSINLQAEAGSLISEGPWVFLGLPNAVKAFNVQNSKDVHLEGVVGQVHAMTAANGMLFAGTSSGSILVWKATDSESDPFKYLTSLEGHHSGEVTCFVVGGEVLYSGSVDKTIKVWDLNTLQCRMTLKQHIGTVTSLLCWDKCLISSSLDGTIKLWACSENESLKVVQTRKQELSVHT…	|753|
AtC3H60	AT5G42820.1	AT5G42820	2	|ZF1:CPFYFKIGACRHGDRCSRLH|ZF2:CRQYEENSCNRGGYCNFMH|	MAEHLASIFGTEKDRVNCPFYFKIGACRHGDRCSRLHNRPTISPTLLLSNMYQRPDMITPGVDPQGQPLDPSKIQDHFEDFYEDIFEELNKFGEVESLNVCDNLADHMIGNVYVLFKEEDHAAAALQALQGRFYSGRPIIADFSPVTDFREATCRQYEENSCNRGGYCNFMHVKQISRELRRKLFGRYRRSYRRGSRSRSRSISPRRKREHSRERERGDVRDRDRHGNGKRSSDRSERHDRDGGGRRRHGSPKRSRSPRNVREGSEERRARIEQWNRERDEGV*	|853|753|
AtC3H61	AT5G44260.1	AT5G44260	2	|ZF1:CPEFSRHGDCSRGDECGFAH|ZF2:CKDGKHCKRKVCFFAH|	MDVEHHKSGHISRPTVDIPPRKLLSSAKSPSSVSSPLRDYKEQKDYCYDSDSEDPYAGDHFRMYEFKIRRCTRSRSHDWTDCPFSHPGEKARRRDPRRFHYTGEVCPEFSRHGDCSRGDECGFAHGVFECWLHPSRYRTEACKDGKHCKRKVCFFAHSPRQLRVLPPSPENHISGGCGGSPSSSPASVLSNKNNRCCLFCSHSPTSTLLNLSRSPSSSPPLSPADKADAFSRLSRRRTAVLNELISSLDSLSLTEALAASSSSPVTMPISTATMIASSNLSSNHHHHRLPPWLDVGDRDLQLQQSSPLRFALSPSSTPSYLHGQLQPPPSSFFGDEFTPRGGRLSDFSVAAAAAAQARDKNSFEVGSSGDLDLGWVNDLLT*	|853|543|
AtC3H62	AT5G49200.1	AT5G49200	1	|ZF1:CKYWKDGKCKRGEQCQFLH|	MDYKAPRRYYSHGVVARQQDFATDIVTRRRPYVPYDRPNKFSRSLVWTSKEYKSPEGNNMPRTNDVSPKPPVLGLARKNAACGPMRSSSLRKWVCKYWKDGKCKRGEQCQFLHSWSCFPGLAMVASLEGHNKELKGIALPEGSDKLFSVSIDGTLRVWDCNSGQCVHSINLDAEAGSLISEGPWVFLGLPNAIKAFNVQTSQDLHLQAAGVVGQVNAMTIANGMLFAGTSSGSILVWKATTDSESDPFKYLTSLEGHSGEVTCFAVGGQMLYSGSVDKTIKMWDLNTLQCIMTLKQHTGTVTSLLCWDKCLISSSLDGTIKVWAYSENGILKVVQTRRQEQSSVHALSGMHDAEAKPIIFCSYQNGTVGIFDLPSFQERGRMFSTHTIATLTIGPQGLL…	|753|
AtC3H63	AT5G51980.1	AT5G51980	2	|ZF1:CFHWRAGRCNRSPCPYLH|ZF2:CNFWVDGNCTYGDKCRYLH|	MDFDLNGGNKRVFNRLGGGGGSTRPMAPTDTRQKVCFHWRAGRCNRSPCPYLHRELPGPGPGQGQGPGYTNKRVAEESGFAGPSHRRGPGFNGNSSSSWGRFGGNRTVTKTEKVCNFWVDGNCTYGDKCRYLHCWSKGESFALLTQLDGHEKLVSGIALPSGSDKLYTGSKDETLRVWDCASGQCTGVLKLGGEIGCVLSEGPWLLVGMPNLVKAWNIETNADQSLSGPVGQVYSLVVGTDLLFAGTQDGSILAWRYNAATNCFEPSASLTGHTLAVVTLYVGANRLYSGSMDKTIKVWSLDNLQCIQTLTDHSSVVMSLICWDQFLLSCSLDNTVKIWAAIEGGNLEVTYTHKEEHGVLALCGVHDAEAKPVLLCACNDNTLRLYDLPSFTERGKIFA…	|743|753|
AtC3H64	AT5G56900.1	AT5G56900	2	|ZF1:CFKFVCSGSCPRGEDCHFQH|ZF2:CLDLIIKGKCEKGPECSYKH|	MEVKPRYHIAGSMGVFYAREPYLNAESTHVTRFIGLAQVGNKNKQKFLHALSPTPTSTMSPAELSAKPPKTTLWPYNLQDGAAESKKRPNDSDSDSQYWRYDVPKRQKSGSQGEKLCFKFVCSGSCPRGEDCHFQHNAEAREQCRRGVCLDLIIKGKCEKGPECSYKHEFQDESSIQRKPRSENANRSKECWFCLSSPSVESHLIVSVGESFYCALPKGSLVEDHILIIPIEHLPNTLVLSPEVESELSRYQNGLRNCYKSQGNDAVFFELVSKRVSHANLQVVPVPSSRARLLPNIFSLAAEKLGFKLVTKKFNDSTDGRKYLQKEYNAALGLFYVELPDGTVLSHTLEENEVFPAQFGREVLAGLLKIPDRADWRNCKISQEEEAKLAEDFKKQFQE…	|853|853|
AtC3H65	AT5G56930.1	AT5G56930	3	|ZF1:CRHYLKGRCHEGDKCKFSH|ZF2:CCYFATQSCMKGDDCPFDH|ZF3:CNNFITKGFCYRGDSCLFSH|	MESSVAPFPHRRTHLPNRNYRSLLYHFCSSFDREPQISLATPAVLQELVLRTEIAQESPGETCEPPENLSITESKLNGVSGDSSGEKVETISQEKSLMLGDICDGIDLQDASVVSRHTDFFDSFELMINETQDSVPESCVNLFEALDVNDYDIVQNVLEKPNIATQVQVDPVESEKKAEEVPKSVESNEVISSGVLEACNGTVQREMELEKPVDNSPVLVDSVSRIVGGDDVEEGEISGDDNDDMLVEDDETVERHEEYQVSQDGTGNSHLTSHKSFGVEVMNVDNQAKKIDQTFSNEAKMDPGTSIKKRSAPSKDAKARKRAKARIKRAQERIALGVKKLKLKPVAPKPKPIKYCRHYLKGRCHEGDKCKFSHDTIPETKCSPCCYFATQSCMKGDDC…	|753|753|853|
AtC3H66	AT5G58620.1	AT5G58620	2	|ZF1:CPEFRKGSCSRGDTCEYAH|ZF2:CKDETNCSRRVCFFAH|	MGVDELSHLKFSLLLESSACNDLSGFKSLVEEEGLESIDGSGLWYGRRLGSKKMGFEERTPLMIAALFGSKEVVDYIISTGLVDVNRSCGSDGATALHCAVSGLSANSLEIVTLLLKGSANPDSCDAYGNKPGDVIFPCLSPVFSARMKVLERLLKGNDDLNEVNGQEESEPEVEVEVEVSPPRGSERKEYPVDPTLPDIKNGVYGTDEFRMYAFKIKPCSRAYSHDWTECPFVHPGENARRRDPRKYHYSCVPCPEFRKGSCSRGDTCEYAHGIFECWLHPAQYRTRLCKDETNCSRRVCFFAHKPEELRPLYPSTGSGVPSPRSSFSSCNSSTAFDMGPISPLPIGATTTPPLSPNGVSSPIGGGKTWMNWPNITPPALQLPGSRLKSALNAREIDF…	|753|543|
AtC3H67	AT5G63260.1	AT5G63260	5	|ZF1:CSFYMRTGSCKYGSSCKFNH|ZF2:CKYYFRTGGCKYGESCRFSH|ZF3:CPFYMRNGSCKFGSDCKFNH|ZF4:CTYYLKTGDCKFKYKCKYHH|ZF5:CTHYSRYGICKFGPACRFDH|	MSKPEETSDPNPTGPDPSRSSSDEVTVTVADRAPSDLNHVSEELSDQLRNVGLDDSAKELSVPISVPQGNVETDSRALFGSDQKEEEEGSEKRMMMVYPVRPDSEDCSFYMRTGSCKYGSSCKFNHPVRRKLQIGRERVRERDEDVENPKLMECKYYFRTGGCKYGESCRFSHMKEHNSPASVPELNFLGLPIRPGEKECPFYMRNGSCKFGSDCKFNHPDPTAIGGVDSPLYRGNNGGSFSPKAPSQASSTSWSSTRHMNGTGTAPFIPSMFPHSRGVTPQASDWNGYQASSAYPPERSPLAPSSYQVNNSLAETSSFSQYQHQMSVEEFPERPDQPECTYYLKTGDCKFKYKCKYHHPKNRLPKQAAFSFNDKGLPLRPDQSMCTHYSRYGICKFGP…	|853|853|853|853|853|
AtC3H68	AT5G66270.1	AT5G66270	1	|ZF1:CMYFNRPKGCRMGESCLYLH|	MMKKTKKGRVSWASDSMLCQVKLFLSDDCPVKVASNLPPGFEATDYATKRIISHIPRIKWKRPPLFVLDDALLVGSGGKSIETRSENLRISKVLEAFYPHRSVIPSRPSLTLAVEEEHYDDGKTPNIPLTHVEDERDAAAESSHSFEAPAAVSGLGPELSLLASAALSALTKEQGSQVDPDLLVKLLSDPKIVENLINGMKGKPLETANNSLNTDITEPRLAPQHVTSTTMDRNPPPMPGNVAPHNVPVSVQSSATDPPLPKPNQPMSSALSMNLTLQKPTPVVHNYPLSSGIKVEDSYTAAPLKPSTGDDVVVSEQKTQLLFPCSSWNMNKVPESARTETDPQIRNGNTNRDDQVSAKPVKDLDYFKNLIREHGAVKPATTETNNYKGRVDHKKIVKV…	|853|
The column E shows the CCCH motifs extracted from the amino acid sequences by their order from N-terminal to C-terminal. The column G indicates the type of the CCCH motifs, which are determined by the differences in the residue number between the four conserved amino acids, correspond to each motif in column E.
