# Supplementary material for: Genome-wide analysis of CCCH zinc finger family in Arabidopsis and rice
Source: BMC Genomics. 2008 Jan 27;9:44. doi: 10.1186/1471-2164-9-44 (PMC2267713; doi:10.1186/1471-2164-9-44)
Supplement: Additional file 8 — Table S2. Detailed information of CCCH gene family in rice. [file 1471-2164-9-44-S8.xls]

## Sheet: Sheet 1
Table S2. Detailed information of CCCH gene family in rice
Gene name	Gene identifier	Protein identifier	Number of CCCH zinc finger	CCCH motifs	Protein sequences	Type of the CCCH motifs
OsC3H1	LOC_Os01g07930.1	LOC_Os01g07930	2	|ZF1:CETFVTSGRCMFEDGCTFAH|ZF2:CFEFRDKGICYFGETCAFPH|	MAGRGGMVEWEVGRRRDSEDVIVLSPGPPARRRPPPVKAVEPESGGFAYEPPEKLFYKTRVCETFVTSGRCMFEDGCTFAHGDEELRPSLTACAGGWRKPSPSLSAAAPPVAVAPTPPPAQVVHELLARGSGSGGGGHRAITKVCFEFRDKGICYFGETCAFPHVSAAEIRQGSRLSSMSSSSWEMPARRSVAVTVPRTFVSVPPVAPPPPPPHYRVNNSSSYNAASMAAAAPAASDANLVAQQPPPEQGGRKMTRLEMLSLKKMTGIYGDWLEGYEHP*	|853|853|
OsC3H2	LOC_Os01g09620.1	LOC_Os01g09620	2	|ZF1:CPDFRKGGCKRGDACEYAH|ZF2:CKDGTACRRRVCFFAH|	MMMMGEGVSSVPPWSHLPVSGVDVLGGGGGGGDEMTPYVIAALRDYLPANDVGVGADEEEEAAAMAAAVDAYACDEFRMYEFKVRRCARGRSHDWTECPFAHPGEKARRRDPRKYHYSGTACPDFRKGGCKRGDACEYAHGVFECWLHPARYRTQPCKDGTACRRRVCFFAHTPDQLRVLPAQQSSPRSVASSPLAESYDGSPLRRQAFESYLTKTIMSSSPTSTLMSPPKSPPSESPPLSPDGAAAIRRGSWPGVGSPVNDVLASFRQLRLNKVKSSPSGGWSYPSSSAVYGSPKAATGLYSLPTTPLASTATVTTASSFMPNLEPLDLGLIGDEEPVQRVESGRALREKVFERLSRDGAISGDATAFATAGVGLDVDWVSDLIN*	|753|543|
OsC3H3	LOC_Os01g14870.1	LOC_Os01g14870	1	|ZF1:CQHFVRTGTCKFGDSCRYFH|	MPLGKYYCDYCEKQFQDTPAARKRHLDGAQHHRARALWYDAVRRQELHGGGGGAPPLLHQPGAAAIGVCQHFVRTGTCKFGDSCRYFHPKPPPANPGPAPSGPVSGPMAQQSNIQGSQPNFVGYQAADGSSFSGNILGGHTSWGNLPPSLRPPPEGGYPPFPFVDWG*	|853|
OsC3H4	LOC_Os01g15300.1	LOC_Os01g15300	2	|ZF1:CVFFLNGSCNRGDTCHFSH|ZF2:CKFFLTLQGCRNGNSCSFSH|	MAEAEEKRVGVGEARAPLAVEALRGKIVEKVKGNRVTLIVGDTGCGKSSMVPQFLLEENMEPILCTQPRRFAVVAIAQMIAESRNCQVGEEVGYHIGHSNVSNLNSKRSRIVFKTAGVVLEQMRDKGIAALNYKVIILDEIHERSVESDLVLACVKQFMMKKNDLRLILMSATADITRYKDYFRDLGRGERVEVIAIPSSPRSSIFQRKVLYLEQIVDILKMDSESLSTKYCSGPNTAADAGLKPDVYELIHRLLLHIHQNEPDIGKSILVFLPTYYALEQQWIRLLSASSMFKVHILHRSIDTDEALQTMKVSKSCRKVILATNIAESSVTIPGVAYVIDSCRSLQVYWDPIRKTDSAELVWVSKSQAEQRKGRTGRTCDGQIYRLVTGPFYNSLTDH…	|753|853|
OsC3H5	LOC_Os01g15350.1	LOC_Os01g15350	5	|ZF1:CVYYLRTGACGYGENCRYNH|ZF2:CEYYMKNGTCKFGSNCKYDH|ZF3:CTYYVKTGHCKFGSTCKFHH|ZF4:CQYYLKTGSCKFGSACKYHH|ZF5:CAYYTQHGFCKFGPTCKFDH|	MEPYAAAEGGGGGGGGGSTDTGLEESMWRMGLGGGGGGGGEAVAAGRLPERPGEADCVYYLRTGACGYGENCRYNHPRDRAAAAVLNGGGKTTHSAEYPERPGQPVCEYYMKNGTCKFGSNCKYDHPREGSVQAVMLNSSGYPLRSGEKDCTYYVKTGHCKFGSTCKFHHPEIGGVSETPNMYPPVQPQPISSSHPYQHLAGWQMGRPPVLPGSFLSGSYPPMMLPSTVVPMQGWNPYISPVNQVASAGGHQTVQAGPFYGLSHQGPSAAVTYGSQYAPLSSSTMPSSSSKQEPAFPARPGQPECQYYLKTGSCKFGSACKYHHPQYLNTPKSNCMLSPLGLPLRPGSQPCAYYTQHGFCKFGPTCKFDHPMGTLSYSPSASSITDLPIAPYPLNYAVA…	|853|853|853|853|853|
OsC3H6	LOC_Os01g15460.1	LOC_Os01g15460	5	|ZF1:CVYYLRTGACGFGDRCRYNH|ZF2:CEYYMKTGTCKFGTNCKYHH|ZF3:CSYYMKTGQCKFGTTCKFHH|ZF4:CQYYMRTGDCKFGATCKYHH|ZF5:CAYYAQNGYCRYGVACKYDH|	MEQPHAAAAAAGGGEGEGGASPDTGLEGPMWRMGLGGGGGGGGGGGGGDGDAAGRLPERPGEEDCVYYLRTGACGFGDRCRYNHPRDRGGTEFGGGARNAAALDYPERAGQPICEYYMKTGTCKFGTNCKYHHPKQDGAVLPVMLNNSGFPIRLGEKECSYYMKTGQCKFGTTCKFHHPEFGGVPMTPGIYPPLQSPSIASPHPYASLANWQMGRPPVVPGSYIPGSYTPMMLSSGMIPLQGWSPYPASVNPVVSGGAQQNVQAGPVYGMGHHGSSSTIAYGGPYVPYASSTGQSSNNQQEHGFPERPGQPDCQYYMRTGDCKFGATCKYHHPRELSAPKSGYMVNSLCLPLRPGAQPCAYYAQNGYCRYGVACKYDHPMGTLGYSPSALPLSDMPIAP…	|853|853|853|853|853|
OsC3H7	LOC_Os01g39100.1	LOC_Os01g39100	3	|ZF1:CHFYLHGKCQQGNLCKFSH|ZF2:CTHYARGSCLKGDDCPYDH|ZF3:CHNFMENGMCIRGDKCKFSH|	MEEPSPVPPAAAPASLAAAPPTTDVLSRRRAHLDSASYRALSRLFSHCLHLHPPRHAARPDAEVEPAAAAAIPPGGSGGLPHGDSPPPADVGGDRGKNLEVEVALGNHAPHETPSTSASPDAAVNPTTDPGVVPQGTEEGRVAGVERVEGVEEVVFAGGTSGEADADGDELGAGAGLMGDDEALRSMQACLDGEDSELVIEMVGNDNEQLQLDAMMNNLSGLIDDASACVMSAQSCGVSGDKLQSDDRVAEEVKELGAGIGNDRSVCSLDHGSLDGGGGFEEGEIEGDTQNLDADDSGNSELQDDVELEEDFDSRRIEEDGSCGHDLKSNLHLIPQKGNGDTARNMLCNSKGDSQMHVARAQAVSYDEVLDWNETPLPDDKALKHGNTRKRTLTEERKA…	|753|753|853|
OsC3H8	LOC_Os01g42970.1	LOC_Os01g42970	6	|ZF1:CAFYMMTRTCKFGGSCKFDH|ZF2:CPFFMKTGKCKFGSKCKFNH|ZF3:CSFYAKTGKCKFRAMCKFNH|ZF4:CPFYMKMGSCKFGSTCRFNH|ZF5:CDFYMKTGFCKFADRCKFHH|ZF6:CAFYMKTGVCKFGMQCKFDH|	MSDPFYPHGHGGAAGGEGAAAAGYSSYEVDLIAARYGGRPLANPSSAAADLDARLAGARRSMGVLYHQPIMGSHSTVEQIEALYSSNTMTKRPRLESSLPIYPQRPGEKDCAFYMMTRTCKFGGSCKFDHPQWVPEGGIPNWKEQAANVEESYPEQEGEPDCPFFMKTGKCKFGSKCKFNHPKEKVNALASGNTNDKHLIADSSILPVRPSEPLCSFYAKTGKCKFRAMCKFNHPKDIEIPSSQNEPESAVTVEGETDIGSAADSVSAKMQTPVAAAQEFNSKGLPMRPGEVDCPFYMKMGSCKFGSTCRFNHPDRLVLNFPLPLGQTILPTPESMLLNSSANFMQGFDFHAAHMPVGPGPVTYPQRPGATVCDFYMKTGFCKFADRCKFHHPIDRSAP…	|853|853|853|853|853|853|
OsC3H9	LOC_Os01g45730.1	LOC_Os01g45730	2	|ZF1:CNKWEETGDCPYGDQCQFAH|ZF2:CRMVLAGDVCPYGHRCHFRH|	MQEALVSPVRSALELKPFNFGDQRLASSPRYLPSGDDALYRCSSPFSPSFGFSSPSPLATSVSLSPSSSASLVDDGDDGGAAADATGQRLQLARLALQYQEVADRYELCLSHLAEAAEEAAALRLENAELRVTNSDLALRLALLSGKHTAAVAVADEIRRLRLGEQKVAAATKERTPEKLAVLPKSISVRSTSYLKLNQQSQAATATSAAPNRKPRTSSNPTNPPNSQRAYDGGKKGDEQKAQPADSGAELEVYNQGMFKTELCNKWEETGDCPYGDQCQFAHGVTELRPVIRHPRYKTAVCRMVLAGDVCPYGHRCHFRHSLTPAERLLLRS*	|853|853|
OsC3H10	LOC_Os01g53650.1	LOC_Os01g53650	2	|ZF1:CPDFRVAARAACPRGSGCPFAH|ZF2:CRSGMLCARPVCFFAH|	MAYETSSDHQLAAAAEFLAALQVHLAGAEASSPTWGGRCAYDEDFMMYEFKVRRCPRSRAHEWTSCPYAHPGEAARRRDPSHVTYTGEPCPDFRVAARAACPRGSGCPFAHGTFETWLHPSRYRTRPCRSGMLCARPVCFFAHNDKELRIVGDDAAAATPSPRSPFTTSEDSPPPSPMDMKQIVLAMQQMDARKATRSVAPKTDMLQQELEEDAPELGWVSDLLM*	|1053|543|
OsC3H11	LOC_Os01g61830.1	LOC_Os01g61830	1	|ZF1:CEFFKVGQCQKGFKCKFSH|	MPPKKAAPSKADLAKKQKVVEDKTFGLKNKNKSKNVQKYVQSLHQAVQPKPDPTKTAAKKKKEEEKAREKELNDLFKVAVSQPKVPVGVDPKSIVCEFFKVGQCQKGFKCKFSHDLNVQRKGEKIDIYTDKRDAETMEDWDQETLEKVVASKGAEYQQNKPTDIVCKYFLDAVEKKQYGWFWVCPNGGKDCHYRHALPPGYVLKSQMKALLEEESEKIAIEDEIEDQRKKVKTTTPMTTDLFMEWKRKKAEEREAGLAALRAERAKNDRMSGRELFMADSSVFVDDAEAYDVYERQEESEANEEPSNKNQDEGPSSSTSNGKEVEESDDEDINIDDDLDIDELNELEASLSRTSIQIREPGEGTSS*	|753|
OsC3H12	LOC_Os01g68860.1	LOC_Os01g68860	5	|ZF1:CTYYLRTGLCRFGMSCRFNH|ZF2:CQYYLKTGTCKFGPTCKFHH|ZF3:CAYYLKTGQCKYGNTCKFHH|ZF4:CQYYMKTGDCKFGAVCKFHH|ZF5:CKFYSRYGICKFGANCKFDH|	MDDAGRASAPAVVTVTASAAAPTPPLPPPPPPPPPSQLPATAAATDEPSHDPAALYGEGMWQQMTMSGSGAMQPGPYPERSGEPDCTYYLRTGLCRFGMSCRFNHPQDRNLAIASARMKGEYPERMGQPECQYYLKTGTCKFGPTCKFHHPREKAGIAGRVQLNTLGYPLRPSEKECAYYLKTGQCKYGNTCKFHHPELFNAMASSRGSPIYPSVHSSATAGPPYTGTMASWAFPRGSFIPSPRWQNPSNYAPMIVPQGLVQVPSWNSYTGQMMPVSSSESRLQSPGAQQTYGTSQQVDASAGNQGMLSPYRSSSYPVPQYALQRENVFPERPDQPECQYYMKTGDCKFGAVCKFHHPRVRSMPTPDCVLSPVGLPLRPGEELCKFYSRYGICKFGANC…	|853|853|853|853|853|
OsC3H13	LOC_Os02g06584.1	LOC_Os02g06584	1	|ZF1:CALWQRGNCNRDTCSFAH|	MLGPPRRGPAYKTKLCALWQRGNCNRDTCSFAHGHGDIRRPPSSRGAFTHHPGRRDYRAGDFRGRIDRRFSPRRRHSPGRESRGHRPLYDRRPSSRERDSSYSRSPSRKSERRHEKKTDDGETNSSRSLSLSDNNDEKKKDKFSSGDEKEDHEKQLKQIRLDMEALRDDKTQMEVILDEKIDEVRKISSKVNDLEVQLRREKDECHRMTSKMKKFIKAHARFLKAQEEVKRSQARFERLGDLLASDILKRGANEEGSSVNEDLNERSPNTAATKKRSIPYSTSEEAKAVKKRRERDSDTMTRSDKYRSDVTDFDKTSKGTEATKSLYLKKKLWEDEKSKLGANIFTEKVKGSPVRHVLPSTGMAAHAIDDLNEAIELEDRHESIDALLENDADDKTRSP…	|743|
OsC3H14	LOC_Os02g10080.1	LOC_Os02g10080	3	|ZF1:CTKFFSTSGCPFGEGCHFLH|ZF2:CNKYNTAEGCKWGDKCHFAH|ZF3:CENFTKGSCTFGDRCHFAH|	MEVGGRKRGKPDGANGAGGKRARESESFQTGVGSKSKPCTKFFSTSGCPFGEGCHFLHHFPGGYQAVAKMTNLGGPAIAPPPGRMPMGNAVPDGPPTPTVKTRLCNKYNTAEGCKWGDKCHFAHGERELGKPMLMDSSMPPPMGPRPTGHFAPPPMPSPAMSTPASFGASATAKISVDASLAGGIIGRGGVNTKQISRVTGAKLAIRDHESDTNLKNIELEGTFDQIKNASAMVRELIVSIGGGAPPQGKKPVGGSHRGGGPGSNFKTKLCENFTKGSCTFGDRCHFAHGENELRKSAAA*	|853|853|753|
OsC3H15	LOC_Os02g19804.1	LOC_Os02g19804	1	|ZF1:CKDYKETGYCGYGDSCKFMH|	MADGGGGGEAGSGGSAPVCSFVRKPPKNIRKRPTAPAGSDDDDEDGSGAIAAARAKKAPSSTSKLFFSSADGSSEPRRFQYESSRTIQASTDSRATATLETETEFDRDARAIRERQLKQAEESLKKNPSAPASSSGSGSGEVYKGIHGYTDYKAGFRREHTVSSEKAGGSHGPLRASAHIRLSARFDYQPDICKDYKETGYCGYGDSCKFMHDRGDYKSGWQIEKEWEEAEKARKRRIAMGGDGSDYEAGEEDDDDDEEALPFACYICREPFVDPVVTKCKHYFCEHCALKHHSKNKKCFVCNKPTLGIFNAAQEIRKKMAQDKKQ*	|853|
OsC3H16	LOC_Os02g35150.1	LOC_Os02g35150	2	|ZF1:CPFHLKTGACRFGVRCSRVH|ZF2:CGEYMRSRFKTCSRGIACNFIH|	MSTAAADPAAAADAAVTRKERRRERKKERRRRARREAAEAARKAAEALAADPEEERRLRELEEAEADASERARRAFEDAERRWLEAAAARAAEKAAAAREESTAPEDSSREYKDDHGNGTEEDDEWEYVEDGPAEIIWEGNEITVKKKMVKVPKKAKENQPIQQDKAHCPFHLKTGACRFGVRCSRVHFYPDKSCTLLMRNMYSGPGLALEQDEGLECTDEEIEQSYEEFYEDVHTEFLKFGELVNFKVCRNGSLHLRGNVYVHYKSLDSALIAYSSMNGRYFAGKQITCEFVAVTRWKVAICGEYMRSRFKTCSRGIACNFIHCFRNPGGDYEWADWDNPPPRYWIRKMAALFGPSDDSIYGKPSDTPHLERSQSSDRRRPRSSDPRYTPSRTRDEDA…	|853|1053|
OsC3H17	LOC_Os02g45480.1	LOC_Os02g45480	2	|ZF1:CIHWRAGRCNRFPCPYLH|ZF2:CRYFLAGDCSYGEKCRYPH|	MDIETDGRFGNKRVHHRLGPANGAASSSTSGKVCIHWRAGRCNRFPCPYLHSELPEATAKRPSQSGGGGNVWRNPHSGGGGGRGAGGAGGPNKWGRGPGGADGGPRHKVPDRPCRYFLAGDCSYGEKCRYPHSYSMSDSITMLTPLQGHEKVVTGIALPAGSDKLYSGSKDGTVRMWDCQTGQCAGVINMGREIGCMISEGPWLFVGIPDAVKVWNMQTQAEMNLTGPTGQVYALAVGNELLFAATQDGRILAWRFSAATNGFEPAASLVGHQLAVVSLVVGAMRLYSASMDKTIRVWDLATLQCIQTLSDHTGVVMSVLCWDQFLLSCSLDQTIKVWAATESGSLEVTYTHKEEHGALALSGMPDAQSKPVLLCSLNDNTVRLYDLPSFSDRGRIFSK…	|743|753|
OsC3H18	LOC_Os02g55000.1	LOC_Os02g55000	1	|ZF1:CKFFLQQRCRFGSNCRLSH|	MAGEEGEDEAASIELQLEHHLQEQRASLTAVDEALAADPSNADLLEVHEELLAAIKDAEEGLLHLKRSRLVKQIDEIFPNQEPTSEAPEVAVDPPDDVEPEPLEPQEFSVGSKCRFRHKDGRWYNGCVIGLEGSSDARISFLTPTSENMSMCKFFLQQRCRFGSNCRLSHGIVIPILSLKQFTPTRWQQSLVGSSILAASGHHSGLWRRAELESWDDDLKVGQVVFQDDGSSARLPSDSLSISEYADESDEDGEGSSSDEGSDFSEDGDQEDESVHQGLGLLESKNLSGVQTETAIFAKWEHHTRGVASKMMAKMGYREGMGLGVSGQGMLDPIPVKVLPPKQSLDHAVAASEVNDSVGPGKKRSRGGKRKREKKFAEQARAAKAEEEERSVFSFINSQ…	|753|
OsC3H19	LOC_Os02g58440.1	LOC_Os02g58440	3	|ZF1:CIYFLASPLTCKKGSECEYRH|ZF2:CWYWFNGNCANPKCSFRH|ZF3:CYYFQKGMCVKGDRCAFLH|	MDSAVRPPVDAEEARRRRSTDCIYFLASPLTCKKGSECEYRHSDAARMNPRDCWYWFNGNCANPKCSFRHPPLDGLVGAPTTPRTSQQSAPQVSVPAQAPVPNPASGTAKQGVPCYYFQKGMCVKGDRCAFLHLPQATGSPAPQHTTKVFAPASVPHPQLKNSWTKPNSSAQQNAPPAIFDKPKDSAHNGKTAQKQNLTNRAGHSSGIIHDKKGSYMPSGVTKNYRPPPSTGDDLAENGVEMGEFVREPSPGSDVLTGGADDNTEQSLREDRGAYRRTNGEQHIGMLRQTHDSYGFERSHRGSAEKLLSESRFSQREPMPLTADSSDLRQRLLKQRRLNNPRSGQVSDRHNVYPEDERHDRHRQRGEEQASNDGVSSSRLRGRIRLPAETTFDRLGLQP…	|953|743|753|
OsC3H20	LOC_Os03g02160.1	LOC_Os03g02160	1	|ZF1:CKFHENGYCRKGASCNYLH|	MPQTSSSAHSNVESHHDHYPSWSQVQHDPKNSLQAGSGKDLNSRYDIAQKLPSQRITRDVPSPVFAWSPSESRTASSQHEGSCLSSTTNLCTHDELHSSIASAKAKSFAPATPVEDRGSSSPSGMLSLSERAPICSPQSAPSASASDTCKMEENMNQQKTLEADISNTSVNQSPQSKILPESSPDNQDAEHEYRSPPPISESKELSPQSRTTPGSSPDNQDTEREYPSPPPISGSKEISPQSRTILESSPDNQDNGHEYPSPPPIPESIELSPHSKALPESSPDNQDIEPECPSPPQIPESKELSRQSKILPESSPGNQDIEPECPSPPQIPESKELSQQSKILPESSPDNHDIKCEYSSPTPIPESKELSLQSKILPESSSDNQDIKCEDPSPTPISK…	|753|
OsC3H21	LOC_Os03g18950.1	LOC_Os03g18950	2	|ZF1:CNKWERGACPYGARCRFAH|ZF2:CQMFAAASGCPYGHRCHFRH|	MKLGISGGAGEAMEGELSFVSPARSSCFSFEGGGSGSPTWVSTVEALLRSPTSSVSDGGGGGGGGYNSPARASSPLQKQIPYCRDAGDFSSLTWASTLEKPLESPSSCISDGRGGGFGSPTSAFPPEKLLISPPTCVSDNRGVGNVGGFPSLPWASSLERLLTSPSSCVSDSRGVGNADGFPSLPWASSLEKPLTSPSSCVSDGRSGGYSSPLGASAEREREVREAEMLLRAIAERYDDCFLRLRDAAAELSDLHRERLRLAAENLHLSLLLEELESEQRKQASAMAPPKLEEDEAAQGGAPKSISIRSPGYLSQKPPQGQARPQRLRVRASQAMEISHPNCLIFVMGNQCSPKEAAAAGDEEDEEDKGGGEVEVEAYRQGAAKTELCNKWERGACPYG…	|753|853|
OsC3H22	LOC_Os03g21140.1	LOC_Os03g21140	1	|ZF1:CLYYARGFCKNGSSCRFVH|	MDAYEATKVVFSRIQALDPDHAAKIMGLLLIQDHGDKEMIRLAFGPEALLHSVMAQARKELALLPPPPPPSSSSPTVPAAHSPFLLSRQNSGRGPAPSPSPLSASSPSSWAQAQPFSRSNGSVDEVVGAGEELISPANSGGGAAANAPPFFPRGGDVLLDDFQLQEQLAFLNEGGVNPSHPLQGFDGAECRSPGPGEGGGMFPYGLGWANGGPGHRRSASVNELCLGGGSSDGFGWKPCLYYARGFCKNGSSCRFVHGDDAAALTGAAMDAATAEQQQCQDFLLRSKSQRLGPAAFPYSPTGSLPGSPSAATKCLSLLLQQQHNDNQRAAAAAALMLGGSDEAHKFMGRPRLDRVDFASMMNPGSRQIYLTFPADSTFREEDVSNYFSIYGPVHDVRIP…	|753|
OsC3H23	LOC_Os03g21160.1	LOC_Os03g21160	1	|ZF1:CLYYARGFCKNGSTCRFVH|	MDAYEATKVVFSRIQALDPDHAAKIMGLLLIQDHGDKEMIRLAFGPEALLHSVMAQARKELALLPPPQAASSSPTVPAAHSPFLLSRQNSGRCPAPSPSSWAQAQPFSRSNSMGNGGAADEMVGAGEELMSPLNGGGGAAANAPPFFPRGGDALLDDFELQEQLAFLHDGAGGVNPGHALQAFDGAECRSPGPGESGGMLPYGLAWANGGPGHRRSASVNELCLGGDGFGWKPCLYYARGFCKNGSTCRFVHGGLSDDAAMDATTAEQQQCQDFLLRSKSQRLGPAAFPFTPTGSLPASPSATSKCLSLLLQQQQQHNDNQRAAAAALMLAGGDEAHKFMGRPRLDRVDFASMMNPGSRQIYLTFPADSTFREEDVSNYFSIYGPVHDVRIPYQQKRMF…	|753|
OsC3H24	LOC_Os03g49170.1	LOC_Os03g49170	2	|ZF1:CPDFRKGVCRRGDMCEYAH|ZF2:CKDGTSCNRRVCFFAH|	MFLLMASVLPIRQAPMNGTPISASAAAGVDGVGAAVALAAATKKSAAAAAAVAEMAKTLTVDTDDAFAGLLELAADDDAEGLRRALERAPPAAADEAGLWYGRRKVLEHRTPLMVAATYGSLAVLRLLLSLPSVDVNRRCGSDGTTALHCAASGGSPSCVEAVKLLLAAGADADATDASGYRPADVISVPPKMFDAKIALQDLLGCPKAGHGVLRVVTRAANSMLSPVSSPTAEDARSPSAAVMMTTKFADLPRVVTSEKKEYPVDPSLPDIKNSIYASDEFRMYSFKIRPCSRAYSHDWTECPFVHPGENARRRDPRKYHYSCVPCPDFRKGVCRRGDMCEYAHGVFECWLHPAQYRTRLCKDGTSCNRRVCFFAHTTDELRPLYVSTGSAVPSPRAS…	|753|543|
OsC3H25	LOC_Os03g61110.1	LOC_Os03g61110	1	|ZF1:CYAFQKGECNRGASCRYSH|	MNPLTQVKRTQVINQKEALLGIGEDGSWHAKFKDSAYVFVGGIPYDLTEGDLLAVFAQYGEVVDVNLVRDKGTGKSKGFAFLAYEDQRSTILAVDNLNGAKVLGRIVRVDHVSKYKKKEEEDEEELQKKREARGVCYAFQKGECNRGASCRYSHDEQRNANTGWGSKEESKARWEHDRHHEPPMSHKKFPSSAGEQRFPDRAKEENKSTGREGQSSRSEAYKDRDSRLRHSDRGSKDHDRYRHDRSPERSRGDRQRNNDRYAQGRDEKSERYRSEVKHDEGDQKRSRRDTDSSGHYERRGNEDSERYRKSRR*	|753|
OsC3H26	LOC_Os04g02730.1	LOC_Os04g02730	1	|ZF1:CIEVGKSGNVSSCKYGDSCRFSH|	MAATAAAAAAAPPADPPDSSPAASSPPRPSPEELVARAVAPVKPAFLRPPLSATPPKDEGKANGGGAVVAEKKSKRQLKRERKQEQKSSSHLCIEVGKSGNVSSCKYGDSCRFSHDIDAYLAQKPADLEGTCPFTNLDQLCPYGLTCRFLGTHKDIHAASGNLSEKHEINALNKDIQKLLWKNKYKFPKASAQIKLLGLKEVIKSKPDAANDDKKVNHDNLDGNDDENKEPLCNPPVNAECDSTLCEELDRSEGEPLIDNSIPCVEPRPTKKSKVESDEIDKHGAGTLNTNTESEDPNLSNGLEPSNNSSSCRTDLITTPHLREKKIIDFREKLYLAPLTTVGNLPFRRLCKTLGADITCGEMAMCTNLLQGQASEWALLRRHSSEDLFGVQICGAYPD…	|1153|
OsC3H27	LOC_Os04g32340.1	LOC_Os04g32340	1	|ZF1:CRDFEERGFCLRGDMCPMEH|	MIKESSSPALDADKIEVPSPKDENNSSNSEAATDNEDFEISDDDDDDRNHKHRKREARPQSFDENTEQSPGGPLKKRHKISGGADSHGEAQKDFFPKFKRRPGAGAHSRAPRVNPSFRDSSASVAARAPMTRGRGRNGAPWAQHEPRFNTLEMIDFASQMASQGPPTHPSLFMGPALPSGGSAQNGSWGPYGFMPGMPNGMLDPIHPLGMQGPIQPAISPLIDLGMPRQRCRDFEERGFCLRGDMCPMEHGLNRIVVEDMQSLSQFNLPVTVPNTQGLGIQNEPGTAPVNTSSLGGSKGVPAKDIKSAVTNDVLKLNGTTALAVSDADVYDPDQPLWNNEHPDASAGFAHTDGVWNAESLGYEAAREQGNQVLAADSSQNSKSSVWGRIASKKLGHGKT…	|853|
OsC3H28	LOC_Os04g35800.1	LOC_Os04g35800	6	|ZF1:CRDFLRDRCARADIECKYAH|ZF2:CADSLRNNCFRGRTCRYYH|ZF3:CRDFTRGRCSRSANECRFLH|ZF4:CQDFLRGRCDRKSCRYSH|ZF5:CRDYLKNMCNRESCRFAH|ZF6:CRDFKRGECNRPACRFYH|	MASAETPNPDAEIPNTDAAAAADPAAAAPAAAATDPAAAGSPSPPLPPRKRRLSPTPSPTRRSSRSRSRSPRRGRSRSRSRSRSRGRSASPRYPDGKRRRHNDLNVEVCRDFLRDRCARADIECKYAHPHPTVAVDRDSKVTACADSLRNNCFRGRTCRYYHPPPHIQESLLRSIGVEDPKVKMQVCRDFTRGRCSRSANECRFLHHSPLEDCAIVCQDFLRGRCDRKSCRYSHVMAHPMPPPMRDIPMQYPDMVYMPPPAPLGVPMMMPPPSAPAAFSGNNYGVEVCRDYLKNMCNRESCRFAHPDLNNEVMNTQVEVCRDFKRGECNRPACRFYHPPASSNSIG*	|763|753|763|743|743|743|
OsC3H29	LOC_Os04g41060.1	LOC_Os04g41060	1	|ZF1:CLDFRKGGCNHGDACEFAH|	MTESTKIKYCRADSGSGSKPLSAETKTRLMADGKKIDEEKKDGTAVRRVLFWFAVLVIRFALLMAMHYYHDVTSSRCDGARAGGARTGRSALSRVRGRRRGGGTPDTRPYCDSGTACLDFRKGGCNHGDACEFAHGVFDNSSADLA*	|753|
OsC3H30	LOC_Os04g56750.1	LOC_Os04g56750	1	|ZF1:CAYFNSPKGCRNGASCTFLH|	MMGSRRSRRVSWASGGNLCKVRLFLSEDSPSQAGLRPQDNLQAKGSWLLHAAGPSSDDSLPPGFESLPPSNDLKIDMSQIPLIRWKCPPHIVLEQDWHIVAGEESREIEIQNERINGALEAIYPRPSNIPPNPFLSLDVKDAHYDDSKTLLVPLIPLEDDDASDQLEGPTLDLPSHYNITGVSNTPVSAEQQPPCGGAISSGFTIEPQAAVSATVTAIMQTIQSNQNGSMADQNGSTIDQELLFKILSDPSQLQRLMKECGPVRHEQSASSSVVAPLVSIPPPQITASSPAPFSDHVGTFHGMNPTLPPPPPMMNRPPSTIPSVAMNHPPSSSPAMNFGSALPSSSPSVNFGSVPGRGVGYYKTLIHQHGGERLEQPFEQHGMQFGMYRQPGPPQNGGI…	|853|
OsC3H31	LOC_Os04g57010.1	LOC_Os04g57010	3	|ZF1:CTKFFSTIGCPFGEGCHFSH|ZF2:CTKYNTAEGCKFGDKCHFAH|ZF3:CENFVKGTCTFGDRCHFAH|	MEGAGAARKRSRPDTANGGAAGGKRSRETESFQTGLSSKLKPCTKFFSTIGCPFGEGCHFSHFVPGGYQAVAKTLNLGNPAVPAPARAPMDHAAGGNSHPASSGKTRMCTKYNTAEGCKFGDKCHFAHGERELGKPAYMSHESAMAPPMGGRYGGRPEPPPPAAMGPPAGNFGASATAKISVDASLAGGIIGKGGVNTKQICRVTGVKLSIRDHESDSNLKNIELEGNFDQIKQASNMVGELIATISPSTPAKKPAGSAAGAAPAGRGGPGGRSNYKTKLCENFVKGTCTFGDRCHFAHGENEQRKGAA*	|853|853|753|
OsC3H32	LOC_Os04g57600.1	LOC_Os04g57600	3	|ZF1:CVYFLASPLTCKKGNECDFRH|ZF2:CWYWLNSNCLNPKCPFRH|ZF3:CYYFKKGNCLKGDRCAFYH|	MEADGAAAAAAAGEASTEAGARPLAPEEEALRRNTDCVYFLASPLTCKKGNECDFRHSDNARMNPRDCWYWLNSNCLNPKCPFRHPPIDGMFGAPTTGMPAVSSHYAPFNSGKQLVPCYYFKKGNCLKGDRCAFYHGPQSVGNNPSEQVVKVSSLPLEQLQTQKNDLLGIKDSVQSTNSIQHGAPITNERGKTAVDRSTVNSARTATVAIPVASNAMSCPKSEKVKSSTPAALKESFTTSSGGDHPECYQNHFPMDSDPVRDWNQSYEMPPADDLPQNSREADELLGESSPGFDVLVDNDADGAAYLHDEDFGGDMYPVEDYEYAPADFDVRAHHERERFNGMDEQDQMGHMYDGYERKRRRSSERSMERPFHSERRFLQRDRDRVEMDGSDLRHRLRR…	|953|743|753|
OsC3H33	LOC_Os05g03760.1	LOC_Os05g03760	2	|ZF1:CPEFRKGGSCRKGDACEYAH|ZF2:CKDEVGCARRICFFAH|	MCSGPRKPSTPPLPQQQKEATVMAASLLLELAAADDVAAVRRVVEEEKVSLGVAGLWYGPSASGVARLGMERRTAAMVAALYGSTGVLGYVVAAAPAEAARASETDGATPLHMAAAGGAANAVAATRLLLAAGASVDALSASGLRAGDLLPRATAAEKAIRLLLKSPAVSPSSSPKKSASPPSPPPPQEAKKEYPPDLTLPDLKSGLFSTDEFRMYSFKVKPCSRAYSHDWTECPFVHPGENARRRDPRRYSYSCVPCPEFRKGGSCRKGDACEYAHGVFECWLHPAQYRTRLCKDEVGCARRICFFAHKPDELRAVNPSAVSVGMQPTVSSPRSSPPNGLDMAAAAAAMMSPAWPSSPASRLKTALGARELDFDLEMLALDQYQQKLFDKVSGAPSPR…	|853|543|
OsC3H34	LOC_Os05g08400.1	LOC_Os05g08400	3	|ZF1:CVYFLASPFTCTKGSKCEYRH|ZF2:CWYWFKGNCVNPSCTFRH|ZF3:CYFYYNSHCSKGDNCPYLH|	MAAAAEGDEDPRWRRCNTDCVYFLASPFTCTKGSKCEYRHADGARFNRRNCWYWFKGNCVNPSCTFRHPPLENLNKTKSLADPLSLCSTSVKAANPCYFYYNSHCSKGDNCPYLHEPLTSNDAVGTSCKATTSNPAVSKSYVGDEMVEESKDTITNPCQDTSCHIKEVPVSINPEFGEAEAVSGALETSTDIDEYMKCSAVSDLNSGDSTMDHTEQDERDSSPGFDVLVDDCLSNKSDLEHQLTTESDNKVLHAEYGIRDPVLYDMYYHDPEYYNYEPEFCGLDDRQGYLYLCQPNGAHEHESEITLGHLLPQNTEVTSDEYDRRFFNPRNFTSSVADTNFVHQHTQIRHISKRRPENRKGAKGKKDCIKRSRCLEPKNSTQQIESMPTRQRKDYLMGE…	|953|743|753|
OsC3H35	LOC_Os05g10670.1	LOC_Os05g10670	2	|ZF1:CPDFRKGGCKRGDACEFAH|ZF2:CKDGTACRRRVCFFAH|	MVRKRRDTARVNPTAVSGGGLSGLYSRASSSPPLHHSGSRRRLRTNTLPRRSWRRGEELESKMMMMGEGAHAPPWQQHVASPVSGVEGGGGRESEVVAAPYHLLDTLRHYLPSNEAAAAEDEEEAAAVAAAVDAYACDEFRMYEFKVRRCARGRSHDWTECPFAHPGEKARRRDPRRYCYSGTACPDFRKGGCKRGDACEFAHGVFECWLHPARYRTQPCKDGTACRRRVCFFAHTPDQLRVLPPSQQQGSNSPRGCGGGGAGAAASPLAESYDGSPLRRQAFESYLTKSIMSSSPTSTLVSPPRSPPSESPPLSPDAAGALRRGAWAGVGSPVNDVHVSLRQLRLGSPRSAPSCASFLPAGYQYGSPKSPAAAAAAALYSLPSTPTRLSPVTVTTASG…	|753|543|
OsC3H36	LOC_Os05g41790.1	LOC_Os05g41790	1	|ZF1:CTFYAQGRCKNGKSCTFLH|	MAGGGRGAGLPAAGEAAKAGRVGVGTTKRARDPSPNSKDPNGVVANLLWRRYSGKVVAEVKASILPYVASTLEAKQVEKGKEEGLTGKTSRERERRKGGFVGVIAAEKKPALQLHGDEKYQKKAGNDPVPPTIDDTSKTGGLHLHGGHVSQSPPDSNALSSQRFGSSSPGGDMKNKTRKRTCTFYAQGRCKNGKSCTFLHEGEVSGSDNQVYGNHGGTGEGSEIQHPSSSKEHQFKNSAGSSQHEIYRTLVHAYGEDNRGLTHPVVKHSCHMLKASHGFKIGGSLTANPTNEVVQLPVVQEKNHEPYFMGHQISLGTNNCLNDMGAYSRLRLDGGKLQFEVAKGDSPRDSHLSRSYLEKNPLKPDYRYQPFDSTISLDPHQYSKKLSAYGGATENLPHK…	|753|
OsC3H37	LOC_Os05g45020.1	LOC_Os05g45020	2	|ZF1:CPDFRRRPGAACPRGSTCPFAH|ZF2:CRAGVACRRRVCFFAH|	MASREHLLLDPAALAVSWADPAAVEIPPELLAALGEYLSARRSDGEAEADAEAEADDEFMMYEFKVRRCARARSHDWTACPYAHPGEAARRRDPRRVAYTGEPCPDFRRRPGAACPRGSTCPFAHGTFELWLHPSRYRTRPCRAGVACRRRVCFFAHTAGELRAGSKEDSPLSLSPKSTLASLWESPPVSPVEGRRWVDGIDECDADAEMEELMFAMRELGLRKVRPSASSVTPVLPPVTDEDGPDFGWVSELVM*	|1053|543|
OsC3H38	LOC_Os05g48960.1	LOC_Os05g48960	2	|ZF1:CPFYFKIGACRHGDRCSRLH|ZF2:CRQFEENSCNRGGYCNFMH|	MAEHLASIFGTEKDRVNCPFYFKIGACRHGDRCSRLHNRPTVSPTIVLANMYQRPDMITPGVDAQGQPIDPEKMQEHFEDFYEDIYEELSKFGEVETLNVCDNLADHMIGNVYVQFREEEQAVAAHNALQGRFYSGRPIIVEYSPVTDFREATCRQFEENSCNRGGYCNFMHVKQIGRELRRKLYGGRSRRSHGRSRSPSPRHRRGNRDRDDFRRERDGYRGGGDGYRGGGGGGGGDGYRGGDSYRGGGGGGRRGGGSRYDRYDDGGRRRHGSPPRRARSPVRESSEERRAKIEQWNREREEKP*	|853|753|
OsC3H39	LOC_Os05g50080.1	LOC_Os05g50080	2	|ZF1:CNKWEETGACPYGDQCQFAH|ZF2:CRMVLAGGVCPYGHRCHFRH|	MQEALLPPAHPGRFYSDFGPKPFGSGDQRLSSPNLLTNGGDLFYGCYSPFSPTRVLSPPPPRRAASFSHCSSSSDSVVDDGDGAGAAAATEHRLHLAHLALQYQEMANRFELCLSHLADAADEAAALRQENAELRVANNDLACRIAKFGGRQSSAIALAGDLRRLRLPKEQTVPALPPPPQSPPAALMNPVAVPEKQAVLPKSISIRSTGYQKLNQGGKHRVSKPVNVGSQRVFVGIDGAEGGEHKVGVKKEEPPMGGLEFEVYNQGMFKTELCNKWEETGACPYGDQCQFAHGVAELRPVIRHPRYKTQVCRMVLAGGVCPYGHRCHFRHSITPADRFSFGH*	|853|853|
OsC3H40	LOC_Os06g07350.1	LOC_Os06g07350	1	|ZF1:CSFYVRGECTRGAECPYRH|	MAHRLLRDAQADGWERSDFPIICESCLGDNPYVRMLRAEYDKECKICARPFTVFRWRPGRDARYKKTEICQTCCKLKNVCQVCLLDLEYGLPVQVRDTALAINSNDAIPRSDVNREYFAEEHDRKARAGIDYDSSHGKARPNDTILKLQRTAPYYKRNRAHVCSFYVRGECTRGAECPYRHEMPETGELSQQNIKDRYYGVNDPVALKLLGKAGEMPSLTPPDDESIRTLYIGGLNNRITEQDLRDQFYAHGEIESIRMVLQRACAFVTYTTREGAEKAAEELANKLVIKGIRLKLMWGKPQAPKPEDDEAGRQGHVAHGGMLPRAVISQQQSGDQPQPPGMEGQQQAPSGSYYFNIPAPPGAERTLYPSMDPQRMGALVKSQEGDGKPGPQQAAQAQA…	|753|
OsC3H41	LOC_Os06g21390.1	LOC_Os06g21390	4	|ZF1:CKFFMHGACLKGEYCEFSH|ZF2:CTFYQKGSCSYGSRCRYDH|ZF3:CSFAAGGNCPYGEECPQMH|ZF4:CKYFDFGTGTCPFGSSCFYKH|	MSTKRVLCKFFMHGACLKGEYCEFSHDWNDQPNNVCTFYQKGSCSYGSRCRYDHVKVSRNPTVAPPPSSSTTTRASSSLQPLSFGRPHHVGYQADSSNPRQQISMDVLAHSGSKPVWRNDFQHESVLEDGIDWSISPTVQNQTTLSPADLPICSFAAGGNCPYGEECPQMHGDLCTTCGKMCLHPYRPDEREEHTKLCEKNHKRLESLKRSQEIECSVCLDRVLSKPTAAERKFGLLSECDHPFCISCIRNWRNNSPTSGMDVNSALRACPICRKLSYYVIPSVLWYFSKEEKLEIIDNYKAKLKSIDCKYFDFGTGTCPFGSSCFYKHAYRDGRLEEVILRHLDADDGSTVIAKNIRLSDFLSRLHL*	|753|753|753|953|
OsC3H42	LOC_Os06g32720.1	LOC_Os06g32720	3	|ZF1:CSYYVEFGSCKFGMRCLYNH|ZF2:CLHYLRFGRCKYGMNCRFNH|ZF3:CSYYMNRGICKFGSNCKFHH|	MMQILCECCNSDHRSSSTPMATTTSSSASDPAAISPTPSQQHASSTVKTLDDRRPAGTSSSAGETEPKAAVEPQEYPRRPGVPDCSYYVEFGSCKFGMRCLYNHPAKHAGGCDKLEHPQRPGEHDCLHYLRFGRCKYGMNCRFNHPPDRLPQQQVYFPWKACHCHHSEGKSEAEHVKLNFLGLPLRPGTGLCSYYMNRGICKFGSNCKFHHPNSGSGHEKWDGSLQTNQISSGVNIYSVLDHGELNEQPVPSKDDFQVSFVQNIVGFNFYIWCDPELAP*	|853|853|853|
OsC3H43	LOC_Os06g32860.1	LOC_Os06g32860	3	|ZF1:CSYYVKFGSCKFGISCVYNH|ZF2:CSYYVKFGSCKFGMNCRFNH|ZF3:CSYYMNRGICKFGTNCKFDH|	MPQDDDWFWGRPTPVVVGDGETTSKPKPPVAGKTKKVEEQHPRRPGEPDCSYYVKFGSCKFGISCVYNHPDPRPQHGADDKKPAEQFPRRPGEPDCSYYVKFGSCKFGMNCRFNHPPRMPVPPQQEYFSGNACHCHHIEGKSKVEQVKLNVLGLPLRPGTGLCSYYMNRGICKFGTNCKFDHPDPGSDHEKWVVSSNANQVSSQVNIYSVLDHGESNEHTFTSEEVHQPGIPSFHQRISYTRDQLLQLCQNVEVPKDILKFCQDINVELNGEDKISGFGAEKDHVQTPSYKRFDATDSRDWHSWSAQTNWEQKFWDNFSEAKEPYSLGWKQEKFNKPDQSSFHFDSKDQWLKFIKCTPCKSTLIKAEVPLSIQRGIISGKDEVLKTLKSILNTFSPKMF…	|853|853|853|
OsC3H44	LOC_Os06g41390.1	LOC_Os06g41390	2	|ZF1:CNKYNTAEGCKWGSKCHFAH|ZF2:CENFNKGSCTFGDRCHFAH|	MLLVDGEPVSASASPTFGSSRGGSGGRELVAALMGNPGLRAASERLRAEPERRISSGPEEDDADAAAAAAPRHVYVFQREFATVDPARVELVGTDEVTTCVGVVIRNNKTGMTSISHMDFPKIVEGGLKQMLELLGDDNAPFDVHLIGGFDDVSTKVVHSAGRKHIKQEGYSYPLCCRILEVLYKSRQQFHLRTFCVLGSNTTTDSYGNTRPIIGGFVVETSSGAVNPASFEMNSRCPDEIVRRIRVSVSSYDPNWQGRLLETYDTHSDAFEIAPACWMPDWAEMASSLNQLSDSEVLLQCSTSPAAEPPHFVENERRIWRYLIENPYWQDTFPKYKPRVFHRTSDGSTSGCPFGSSCHFLHNFPGGYQAAAKMTSHGGTAVAAPPGRMPLGPGAPNGP…	|853|753|
OsC3H45	LOC_Os06g46400.1	LOC_Os06g46400	3	|ZF1:CRHWLRGLCMKGEACGFLH|ZF2:CRFFRDFGECREPDCAYKH|ZF3:CNMYKMGFCPNGPNCRYKH|	MDDGDLSFDFEGGLDQPPAGGGGGPAPHSSDPGGVGGGGGGGGPGDGGGHGRGRGRGSYRQTVCRHWLRGLCMKGEACGFLHQFDKARMPVCRFFRDFGECREPDCAYKHSYDDVKECNMYKMGFCPNGPNCRYKHVKLPGPPPPVEEVLQKILQIRSFNKFNQHRHNNYNQQGERPQHPQGSGLPNQNSIDNTTTTTAQPAVGQQAQTTNQQPPQQQQQQQQQQQQQQKPNTNDQVQSVPNGSSNQATRIATPLPQGPSRYFIVKSCNRENLEISVQQGIWATQRSNEAKLNEAFESIENVILIFSINRTRNFQGCAKMTSRIGGYIGGGNWKSAHGTAHYGRNFSIQWLKLCELSFQKTHHLRNPYNDNLPVKISRDCQELEPFIGEQLASLLYLEP…	|753|843|753|
OsC3H46	LOC_Os06g49080.1	LOC_Os06g49080	1	|ZF1:CRNFQRGSCKYGAQCRYLH|	MSRRQEICRNFQRGSCKYGAQCRYLHASPHQQQQQQQAKPNPFGFGTGSRQQQQPSFGSQFQQQQQQQQKPNPFGFGVQGANAQSRNAPGPAKPFQNKWVRDPSAPTKQTEAVQPPQAQAAHTSCEDPQSCRQQISEDFKNEAPIWKLTCYAHLRNGPCNIKGDISFEELRAKAYEEGKQGHSLQSIVEGERNLQNAKLMEFTNLLNSARPSQTPSFPTMSSFPEVKNNSSFGASQTNGPPVFSSFSQIGAATNIGPGPGTTAPGMPASSPFGHPSSAPLAAPTFGSSQMKFGVSSVFGNQGSGQPFGSFQAPRFPSSKSPASSVQHRDIDRQSQELLNGMVTPPSVMFEESVGNNKNENQDDSIWLKEKWAIGEIPLDEPPQRHVSHVF*	|753|
OsC3H47	LOC_Os07g04580.1	LOC_Os07g04580	2	|ZF1:CSKWRKGRCHNGAACRYSH|ZF2:CPELAAAKGWCRYGLNCKYCH|	MADPNGRRRLPTGDPDQANASPSRRVSAVDGVTGGEGRPTYSHFPPGAYEPTDVAYGIRDAANDERARARARARHDQGGGAHDHHHDRPRQDQRGEAHLHDLPGEKSEVPDVGPSDQQGKEASDTDMAPLAALAKRSYDVNFPPLHEHRAAPFPAPAPAFAPAPAGTMGSSSAQVQGDGAPDNHDHDPRHLPRQDQSGGAHPDDLHGEKTIGSGSDILDDSKRGMINAGPQHGRITTSNGGSGSGSDKGKGVSYAGDKPASSSSSSSSAGQQGSDTDKTPSAAAASSYAVNFPPLLPAPAPVPAPAPAPAVAGAMGVANAHHKIALCSKWRKGRCHNGAACRYSHGEEEQRIVPEMRVGGGGRPCPELAAAKGWCRYGLNCKYCHGGV*	|753|953|
OsC3H48	LOC_Os07g04650.1	LOC_Os07g04650	3	|ZF1:CAEYYSRGLGCPRGNTCKYAH|ZF2:CKTFTSGGLCLFAANCRFAH|ZF3:CWYFFSGQTCPRGDTCGFRH|	MADSEDGDHVATTTTEQRYDDDGHLVPSSGGQEEEGSGGRDVVVPGGHVAEDYRSGVGVPVGRDAGGATSSPPQPVHVTPSILVGSIHAPVFQGELVGMKFGVGSGSMGAGTSATRRLPATGFGALPTSSMAEDSADHADDDHLAEEEEEEEEEHYIDDGPLVPSSGGQEEEGSGGRHVFVPGGHDGEEDHPDDLVADLDLDLLVDGVVGPVPGGHLNADAPAFVPTTRGRQDLYSALSSSAPAAGYRYRHYITSSALAEAGHVSPFLGLPYATAFDSPLDRELVGPSSAPPPCSAASRAWLVRCSSPLSDSEWTRRSILAREAAHTPASTVTGRGRFEFVPIPGAPYAPPPSFAPIAAGAGPAARPLQQLAFGLEEHKTKLCAEYYSRGLGCPRGNTC…	|953|853|853|
OsC3H49	LOC_Os07g18050.1	LOC_Os07g18050	1	|ZF1:CSFYVRGECTRGAECPYRH|	MAHRLLRDAQADGWERSDFPIICESCLGDNPYVRMLRAEYDKECKICARPFTVFRWRPGRDARYKKTEICQTCCKLKNVCQVCLLDLEYGLPVQVRDTALSTNSNDAIPRSDVNREYFAEEHDRRARAGIDYDSSNGKARANDTILKLQRTAPYYKRNRAHVCSFYVRGECTRGAECPYRHEMPETGELSQQNIKDRYYGVNDPVALKLLSKAGEMPSLTPPDDESIRTLYIGGLDSRVTEQDLRDQFYAHGEIETIRMVLQRACAFVTYTTREGAEKAAEELANKLVIKGVRLKLMWGKPQAPKPEEDEAGRQGHVAHGGMLPRAVISQQQSGDQPQPPGMEGQQQPASASYYFNIPAPPAAERTLYPSMDPQRMGALVESQEGDGKPGPQQAGQGQA…	|753|
OsC3H50	LOC_Os07g38090.1	LOC_Os07g38090	2	|ZF1:CPNFRRPGGCPSGDSCEFSH|ZF2:CKEGAACARRICFFAH|	MGELADLVVVPSQPPLAGGRRDRLAALLELAAADDVDGLRGALAEGGEEAAELADGVGLWYGRSKAYEARTPLMVAATYGSAGVVSLLVGLGGCVDVNRRPGADGATALHCAASGGSRNAVAVVKLLLAAGADPATPDSAGRFPADVILAPPASPDALGDLEVLLGRRRALAVATSVASGSSSPPLSSSPDEGNRSPSSRSSSLSPITVDRGKKEYPVDPTLPDIKSSVYASDEFRMFAFKVRPCSRAYSHDWTECPFVHPGENARRRDPRKHPYTAVPCPNFRRPGGCPSGDSCEFSHGVFESWLHPSQYRTRLCKEGAACARRICFFAHDEDELRHVPHNSGAGLLSPRASSSIDMTAAAALGLLPGSPTRHFAPPPVSPSAGSNGGAAAAHWLQGS…	|853|543|
OsC3H51	LOC_Os07g39440.1	LOC_Os07g39440	1	|ZF1:CHFHFFRGYCKKGVNCQFFH|	MATNQEMAMNKCSVLLNRAREFEPSRANGGYILSTSSYPQIRQYAASPDEHLRSLPSLLPPPPGQELPLAYLRAQRQSSGNYRGIQAQRRPLIDQTGALQSSFPESICLKEELQSLSMPRNSPNAGRNLVGHPHSSSKSSSKPCHFHFFRGYCKKGVNCQFFHGSVPELHNPRQVHPFASLSKLDMEIRELLIGIPPPVAVDRLPSMYFEKYGKPLRPDGWLTESQQHGRTGCSLTSLLMGLNTIRVVEREHGQYHVVLVEDARKKYMDCLGLAHSCNLMDTGTGSNQIYMTFPVHSKFTDDDVENYFKYCLNFIVTRQFGPVSGVRIPYQEKRMFGFVSFLYTETVRLILSKGTAHFICGLRVLVKRYMEKSELRKIYRKNKQFDYREHRTSGFGVTN…	|853|
OsC3H52	LOC_Os07g47240.1	LOC_Os07g47240	2	|ZF1:CPDYRPREAAPGAVPSCAHGLRCRYAH|ZF2:CSAGTRCPRRICFFAH|	MAMHHMHDVFAQTTSIIGHEEEEVTIDPTKWGAWAHRGHRLWASMSEDFWIHVYKVQRCPRSSSHDWTSCPYAHKGERARRRDTRRFAYAAVSCPDYRPREAAPGAVPSCAHGLRCRYAHGVFELWLHPSRFRTRMCSAGTRCPRRICFFAHSAAELRDDPNSIASAILTPMPMPMPMSIPMRTPDADHHPRVSAMRDQLDLIEEAMRNRLRLYSNANANANVGSSSATAVATTTIPVSTLANGEGSTGKRCGCRRCVEEEDALLNGYPHYDLIMDLVDE*	|153|543|
OsC3H53	LOC_Os07g48410.1	LOC_Os07g48410	1	|ZF1:CLYYARGYCKNGSACRFVH|	MDAYEATKVVFSRIQALDPDHAAKIMGFLLIQDHGEKEMIRLAFGPEALLHTVMAKARKELGLLPASGPGTPTSVAAAAAAAHSPFMLSRQNSGRCGTAPSPLSVSSPSSWAPPPVFSRNNSISNGAGEEMVGLGDELISPANGGGPPSPFFGGDPLMDELQLQDQLAFLNEGGVPAGHQMPMFDGGECRSPGGGDGGLFSYNLGWANGGPGHRRSASVSELCLGGADGLGWKPCLYYARGYCKNGSACRFVHGGLPDDAAGKMDPSAVEQQCQDFLIRSKSQRLAAAAFPYSPTGSLPGSPSAATKCLSLLLQQQQQQNESQRAAAAAALMLGGDEAHKFMGRPRLERADFASMMNPGSRQIYLTFPADSTFREEDVSNYFSIYGPVHDVRIPYQQKR…	|753|
OsC3H54	LOC_Os08g03310.1	LOC_Os08g03310	1	|ZF1:CHYFSKGICKNGQNCHYSH|	MRCDRCARDTIHPIESRALDRSRILFLLCCYKRRPRFRFHVHQWWWWVAMEVPELVKLAFARVQRVEPEHVGKIFGVMLLREPDEDELVQLAYGPEATLLAKIEDTKAALTVIYARCSAAAAHGPPGGGGVGVGGGGGYHQQPQQLFSRPPVPACGGVRHHYSPAAAAAAAFGYQVQSPQYWPDSPPAPPTKAAQQEFAPPGLVVDASAEGPYPLRGGQHVLDDNNFGGGYYYPAGEDAFPNGGGGGGGSPARARRSNGLSTRRPCHYFSKGICKNGQNCHYSHHQVYQDALAGAAINGDVYNHQPGGVTPGSLETLEMEITELLNSRRGQPVSIASLPTLYGEKYGKGLQADGYLTESQRHGKAGYSLTRLLSRLNKIRVIERPHGQHSVVLAEDAAK…	|753|
OsC3H55	LOC_Os08g04170.1	LOC_Os08g04170	3	|ZF1:CRDFVAGRCRRGSNCRFPH|ZF2:CHDFVKGRCSRGANCRYVH|ZF3:CKFFANGGCRRGQNCPYLH|	MTGETRKERSKWDTKGPPDIVEISEDESLPMNMDDHKKGNDDHRKGSDLLPSQDFGHGNDKQIGESLNLKSTVSMHHGSAGHEQDRADGLNKDIKERSSKASSERLPLRMGDEDHNKNDWHNRGFEKAAGNQGMSRYADDRRRGDGWGTTLSRGYSSRISSSGPDAWKRSRSPLSPRGGWNRSRRNRSRSRSRSRSIGRGRGRSRSRSRSPYFSDRGSEWRVERSRSSGGPALPCRDFVAGRCRRGSNCRFPHEDGVRRQFDEHYPVDSREKYGHQNRDFMDPREQDDYLRNRPPRGGHYDEGTWERSEPRREYRSTMPCHDFVKGRCSRGANCRYVHDDSTPHGGWRDEVRDNAIGRSGPDSSYGNRTEHRRTNKNPCKFFANGGCRRGQNCPYLHEE…	|753|753|753|
OsC3H56	LOC_Os08g06330.1	LOC_Os08g06330	3	|ZF1:CCKFRAGTCPYVTNCNFAH|ZF2:CKKFYTDEGCPYGDACTFLH|ZF3:CNKWEMTGYCPFGSKCHFAH|	MDYTNAIHIIPDAAGPDAWANAAAQGGDAGIWATEDDYNSQWNADGGGGGSSRAGSEQPPPGKKSRGGGGGEGGGNTSKSRAIGKMFFKTKLCCKFRAGTCPYVTNCNFAHGMEELRKPPPNWQEIVAAHEEATEAREEHQIPIMTSSGPTAGGDAGCGGGGGGGSGRAYKGRHCKKFYTDEGCPYGDACTFLHDEQSKARESVAISLSPSVGGGGGGGSYNSAAAAAASASAAAGNGPMQKPSNWKTRICNKWEMTGYCPFGSKCHFAHGAAELHKYGGGLVDIDSRDAAATPDSKQAVVSAKAPAETAAASTTVLPHADVYHLGVQAQRSTIAGQRSGQVQRPIQKWKGPDKISRIYGDWIDETE*	|753|853|853|
OsC3H57	LOC_Os08g38370.1	LOC_Os08g38370	2	|ZF1:CPDWCRTGHCSSGDGCEYAH|ZF2:CRYWLAGKGCWYGDKCRYKQH|	MADMKQEEDELAVDPGVGAVCDPVTKLRFEAIVCLLDRIPITLQQIDMFGQDVAFRTKRIGNIEALLDFLKGSAAATWGARAGAGEPIDASSPELHRLVEDAETAYRDVRGLQPRMVVQMPRVFHKVCLPKLHQLLVIARRLLAQNVALRRLLLQPVGCDVSPMALAEAAVSSDDFERHGRNKVVIDEFGYEDLLRRRHTGHESQNDADDAEQHGREVREGEYEDLILMRHRDTSHELLQDDARRRRADAEAEQQGGDGEVRDEYEDYLCRQLGAVYSGPDQIYEHDMRGPEPAHSPNTPDQIYVPCERMLPYPSNCDNAEDRIHMACLALKNLVKDMEGIYSPRGTLWQYLEDVISLAHALFLENTKLHRFTDQASHQDLPLQPPQGFPFQQQPQHDG…	|853|854|
OsC3H58	LOC_Os09g13530.1	LOC_Os09g13530	1	|ZF1:CMKWREGRCHNGVACRYAH|	MDSAAAERPSSYAVNFPPLLPAPAPAVAGAMGVANHKSVLCMKWREGRCHNGVACRYAHGEEDQRIVPEMRVGGGGTSMHARSSPPRDGASSGSTASIAMAACRIEEQRHGRGGESFILPRSRRKRQALGSGSARSTAPTPPRAHTTPPCSRSVAAPRASTSPLRPSPVPPPATLHSAADVQRSVARALEDFEQRESSSSVFPLAIDIVAEDAMTATSEPSATSDDDAITTTTSSSTTDADELDAAVAAPPK*	|753|
OsC3H59	LOC_Os09g19940.1	LOC_Os09g19940	2	|ZF1:CFKFTSSGSCPRGSKCNYRH|ZF2:CFDFLNKGKCEKGPECRFAH|	MAAAAASPSPATPPRILLAGDANGRLHQLFKRVTSVNQSTGPFHALLCVGQFFSPDAGDGDGGGGGEVADYLEGRAAVPIPTYFTGDYGPAAPRLLAKAASSARGFSPGGIQICPNLFWLRGSARFTLHGSKGVFYAREPYVSDSAAHVTRFIGLANVGNKEKQKFIHAISPTPASTMSSVDIHARPPNTTLSPYISPAKSVPVEETPKRPAEDADLQYWRYDVKKQRHGEAGGNRLCFKFTSSGSCPRGSKCNYRHDEEAREHYNRNVCFDFLNKGKCEKGPECRFAHSLSDEGAVRDTKPRSERRRVESSCWFCLSSPDVESHLVISIGEGYYCALAKGPLVPNHVLVIPVEHCSSTLKMPVEAEAELGRYKDALAKYFEKQGKIAIYFEWVSQQSR…	|853|853|
OsC3H60	LOC_Os09g31482.1	LOC_Os09g31482	2	|ZF1:CPFYFKIGACRHGDRCSRLH|ZF2:CRQYEENSCNRGGYCNFMH|	MAEHLASIFGTEKDRVNCPFYFKIGACRHGDRCSRLHNKPSVSPTLLLSNMYLRPDMITPGIDAQGNPIDPEKIQADFEDFYEDIFEELSKYGEIESLHVCDNFADHMIGNVYVQFREEDQAARALQALTGRYYSGRPIIVEFSPVSDFREATCRQYEENSCNRGGYCNFMHVKEIGRDLRKRLFGHLHRSRRSHSHGRSRSPSPYHYRRDYDRRSSSRSRDHDDYYRGGSHDYYRGGSRRSSERHRSSYDSDGSRRRHRSRTRSPVRDGSEERRAQIEQWNREREAAQV*	|853|753|
OsC3H61	LOC_Os09g36090.1	LOC_Os09g36090	1	|ZF1:CYSILDKGYCKNGEHCNFSH|	MDHIAEEETVGVAEDPGLADVGKADETKEEGGGAGVHLDETRVAVDDPTEVRASQIDDGTAMVSVLGGDGDSFVEQDGQDTSGGGACNEGNEPEEDARVQVRLDDTSAAVDEGGASLIDDVMNTLPVGGVASFDDGPQTDKNAQDEGALIDVVSSTVLNDASIDLVKASDSVSEEGTGMDILVQPGEDIKEMVTIACDAATDDEGRKVDAVSSSSDRNEEVVGAAGLDETDEDMRLGTVGLSGDDNVANEAAAAAAGGADDEDLKMDGVITAGDKDVENGKADNADGVPEVNVVAISRDNSAENEAAAAGDDGADEEGIQMNVLNTTRGEGEEDDEAAQNVVEYAVDGTEELETIGLTGDDKAEKEAAPAGNNSADEEGMQMDAVTTTGAEDEDGKADE…	|853|
OsC3H62	LOC_Os10g25220.1	LOC_Os10g25220	1	|ZF1:CFIYQQQGWCPYGENCKFMH|	MAAPAADDDDHRAALPREEDDGEEEEGSEEEVESDDEEEEEGEGYDWSEEDDPEAASLAGICDPDAGSYDDPTFDPAADGDLEVDAVLRSRMARMSLSSARKDRKGSRMPKMGKEEMDLLAMVDKLMHDGQLEKLKVYECKAYLRMHKLRLSGNKEVLLTRIRGQIEVKTMGEVKYPVSSFVLNCQGDSCKGDVVVFEQNIYKRKKGAPRGVKGHLCGQRTNAGRIIKESYGTKKQQHTFTIEILWSRGYKPWPPLHPLLIKGRNLYKDKTMRQPWLDEEERNRALQEKHARGYVARKTREVRIKDKENERMRRLNRNKENKSKGQDNMNKKSSQAVFPQHTVTTNTVQKRAEKIIPSLQHGESGNSSQQHLSSKQTPTEQLLHYLPQFPHPQQHNEVL…	|853|
OsC3H63	LOC_Os11g28270.1	LOC_Os11g28270	5	|ZF1:CSYYMRTGLCRFGMTCKFNH|ZF2:CQYYLKTGTCKFGATCKFHH|ZF3:CAYYLRTGQCKFGSTCKFHH|ZF4:CQFYMKTGDCKFGAVCKFHH|ZF5:CTFYSRYGICKFGPNCKFDH|	MAAAPSAGGVGEGSSSSAAAAAAAAAATIGPHVVDEEAMWQMNLGEAMEAGPYPERIGEPDCSYYMRTGLCRFGMTCKFNHPADRKMAVAAARMKGEYPQRIGQPECQYYLKTGTCKFGATCKFHHPREKAAIATRVQLNALGYPLRPNEKECAYYLRTGQCKFGSTCKFHHPQPSNTMVAVRGSVYSPGQSVTSPSQHTYPGAVTNWPLSRSASFIASPRWPGHSSYAQVIVPPGLVQVPGWNPYAAQIGSSSSDDQQRTAGGAQYYTGSRHSETPNMGDQGMFSSYQAGSVPLGLYTVQRESIFPERPDQPECQFYMKTGDCKFGAVCKFHHPKERIIPTPNCALSSLGLPLRPGEPICTFYSRYGICKFGPNCKFDHPMGTVMYGLATSPTGDVSA…	|853|853|853|853|853|
OsC3H64	LOC_Os12g03554.1	LOC_Os12g03554	1	|ZF1:CRYYMKFGECKHMTFCKYNH|	MEKYLEDELPGDRVECLRQVEFEKDCWGETGMQLPCRLNKPVKPSVLDAQSLGVSLIAFRTLSSVKHTSRLCMTGRLGLKKGCLLVEEVGVCIPLFEPGDQVGQLRSTQTTSKRKAASRKGQREQRVNARLQEERRKDMAFAESIWTFMPGKKGSVVQGPNTRTLTNAHDGILDDINCAQIAGKHVGDHSNCANVIKAGVISLLGKLVQYPERPGEPFCRYYMKFGECKHMTFCKYNHPKDRFSCKTTNTIRSESLCLHDQQTTILENQFGLPSLVDKATANTTNLVASASSSMTPDEIGEGKNNPDEVFVCICGEKLLFHTNFNTTAVKELVVFALQRRNIKYCDIYVTWLIPMEYERMDELIDRAVRDNNNDLFYYVNLPPELINPYKDTWVTFLSD…	|853|
OsC3H65	LOC_Os12g18120.1	LOC_Os12g18120	5	|ZF1:CTYYVKFGSCRFGMKCKFNH|ZF2:CKYYSTPGGCKFGKACKYLH|ZF3:CPYYMRTGSCKYATNCKFHH|ZF4:CQHFVKSGFCKFRMKCKYHH|ZF5:CTYYGRYGVCKFGPACAYNH|	MADADARAPPKSDPGATPIGSISPSSAAPAAGEDEVEVEVEVEEQLAGLAIADQGEELLLPKPTGWEDGPVVVAGDEVSGGEKLPGEVAAAVGVEGAAADSRPRFPRRPGEPDCTYYVKFGSCRFGMKCKFNHPARKKKSRVKGSNGGSGSGGSNSSSNKASSPDDEQQAPKEEYGSYVPDISPEVDSLGFADKGSASNLENFKKYSYEIIDVKKGRVEPKELKVAKEKRKEFISEGSSQEECKYYSTPGGCKFGKACKYLHRDGKEGKTDAEKVDLNFLGLPLRPGEKECPYYMRTGSCKYATNCKFHHPDPSNVASKDPQLEHENGDAPQQDVQGSSSQPNASIWPDQRTVNEHHVPFIAPSPSYSAGMLPPQGMYPPPEWNGYHQVPLNPYYPPGV…	|853|853|853|853|853|
OsC3H66	LOC_Os12g21700.1	LOC_Os12g21700	5	|ZF1:CSYYMRTGLCRFGMTCKFNH|ZF2:CQYYLKTGTCKFGATCKFHH|ZF3:CAYYLRTGQCKFASTCKFHH|ZF4:CQFYMKTGDCKFGAVCKFHH|ZF5:CTFYSRYGICKFGPNCKFDH|	MAAGAGAGGGGGEGDSNGGGTSPGGVSAAAPAIGPHHLGVAAAEEAMWQMTLGGGESMESTPYPERIGEPDCSYYMRTGLCRFGMTCKFNHPPNRKLAVAAARMNGEYPYRVGQPECQYYLKTGTCKFGATCKFHHPREKAALANRVQLNVLGYPMRPNEKECAYYLRTGQCKFASTCKFHHPQPSNTMVAVRNSMYSPGQSATSPGQHTYPGAVTNWTLSRSASFIASPRWPGHSGYAQVIVPQGLVQVPGWNPYAAQMGSSSPDDQQRTPVTTQYYGSRQSETGGMGDHGMYQSYQGGSVPVGVYTVQGENIFPERPDQPECQFYMKTGDCKFGAVCKFHHPKERLVPAPNCALNSLGLPLRPGEPVCTFYSRYGICKFGPNCKFDHPMGTLMYGSA…	|853|853|853|853|853|
OsC3H67	LOC_Os12g33090.1	LOC_Os12g33090	2	|ZF1:CPEFKKGAGCRRGDMCEYAH|ZF2:CKDGVGCARRVCFFAH|	MGEPGGAEAAVSARLLELAADDNAAGLGELLAAWPSLADEPAPWYTPARGAEPLTPLMVAAVYGSVGCLDALLSPPYLVDPNRASASSLSTPLHLAAAGGSASAPAAVSRLLAAGADPALLDHLQRRASDLVALPPNSLPLKNHLLSLLGARKEWPPDPSLPDIKNGAYASDDFRMYSFKVRACSRAYSHDWTECPFVHPGENARRRDPRKYHYSCVPCPEFKKGAGCRRGDMCEYAHGVFESWLHPAQYRTRLCKDGVGCARRVCFFAHTPDELRPLYVSTGSAVPSPRGALEMAAAAAAMGMGLSSPGSSSFTPPLSPSAGGGGGGGGGSGGGGAWPQQPSVPALCLPGSAGNLHLSRLRTSLSARDMAVDELLAAAAAAADYDGLVASPASIRSAR…	|853|543|
The column E shows the CCCH motifs extracted from the amino acid sequences by their order from N-terminal to C-terminal. The column G indicates the type of the CCCH motifs, which are determined by the differences in the residue number between the four conserved amino acids, correspond to each motif in column E.
