# Supplementary material for: Genome-wide analysis of CCCH zinc finger family in Arabidopsis and rice
Source: BMC Genomics. 2008 Jan 27;9:44. doi: 10.1186/1471-2164-9-44 (PMC2267713; doi:10.1186/1471-2164-9-44)
Supplement: Additional file 13 — Table S4. The gene locus containing WWWT(ATTTA)TTTW pattern in 3'-UTR of Arabidopsis genome. [file 1471-2164-9-44-S13.xls]

## Sheet: Sheet1
Table S4. The gene locus containing WWWT(ATTTA)TTTW pattern in 3’-UTR of Arabidopsis genome.
Gene Model	Hits found	Hit sequences
AT2G05810.1	2	TAATATTTATTTT
AT2G05810.1	2	TTTTATTTATTTT
AT1G02270.1	1	TTTTATTTATTTT
AT1G04250.1	1	ATTTATTTATTTT
AT1G07720.1	1	TAAATAAATAATT
AT1G08510.1	1	TTATATTTATTTA
AT1G10630.1	1	ATTTATTTATTTT
AT1G11545.1	1	AATTATTTATTTA
AT1G13755.1	1	AAAATAAATAAAT
AT1G16530.1	1	AAAATAAATAAAT
AT1G18170.1	1	ATTTATTTATTTA
AT1G18650.1	1	ATATATTTATTTA
AT1G18900.1	1	TTATATTTATTTA
AT1G18900.2	1	TTATATTTATTTA
AT1G19500.1	1	TTATATTTATTTA
AT1G21360.1	1	ATTTATTTATTTA
AT1G23070.1	1	TTTTATTTATTTT
AT1G23870.1	1	TTTTATTTATTTT
AT1G26930.1	1	AAAATAAATATAT
AT1G27170.1	1	TAAATAAATAAAA
AT1G30690.1	1	TATTATTTATTTT
AT1G30690.2	1	TATTATTTATTTT
AT1G31010.1	1	ATTTATTTATTTA
AT1G32920.1	1	TTTTATTTATTTT
AT1G43790.1	1	AAATATTTATTTA
AT1G45223.1	1	ATATATTTATTTT
AT1G47600.1	1	TAAATAAATAAAA
AT1G47655.1	1	TTTTATTTATTTT
AT1G48270.1	1	ATTTATTTATTTT
AT1G49180.1	1	TTATATTTATTTT
AT1G49300.1	1	TAAATAAATAATT
AT1G50020.1	1	TTTTATTTATTTT
AT1G51470.1	1	TAAATAAATAAAA
AT1G51850.1	1	TTTTATTTATTTT
AT1G53120.1	1	ATTTATTTATTTA
AT1G53130.1	1	TAAATAAATAAAT
AT1G53625.1	1	ATTTATTTATTTA
AT1G54575.1	1	TTTTATTTATTTA
AT1G54730.1	1	TAAATAAATATAT
AT1G56415.1	1	TAAATAAATAAAT
AT1G61900.1	1	ATATATTTATTTA
AT1G61900.2	1	ATATATTTATTTA
AT1G62045.1	1	ATTTATTTATTTT
AT1G62540.1	1	TTTTATTTATTTT
AT1G63830.1	1	ATTTATTTATTTT
AT1G63830.2	1	ATTTATTTATTTT
AT1G63940.1	1	AAATATTTATTTA
AT1G63940.2	1	AAATATTTATTTA
AT1G63940.3	1	AAATATTTATTTA
AT1G63940.4	1	AAATATTTATTTA
AT1G64065.1	1	AAAATAAATAAAT
AT1G64450.1	1	AATTATTTATTTT
AT1G65310.1	1	TTTTATTTATTTT
AT1G66900.1	1	AAAATAAATAAAT
AT1G67230.1	1	ATTTATTTATTTT
AT1G68920.1	1	TTTTATTTATTTA
AT1G68920.2	1	TTTTATTTATTTA
AT1G68920.3	1	TTTTATTTATTTA
AT1G69760.1	1	AAAATAAATAAAT
AT1G71860.1	1	AAAATAAATAAAT
AT1G71860.2	1	AAAATAAATAAAT
AT1G71860.3	1	AAAATAAATAAAT
AT1G72820.1	1	TAAATAAATAAAT
AT1G77330.1	1	TTTTATTTATTTT
AT1G77770.1	1	TTTTATTTATTTT
AT1G77770.2	1	TTTTATTTATTTT
AT1G79690.1	1	TAAATAAATAAAA
AT1G79720.1	1	TAAATAAATATAT
AT2G01570.1	1	TTTTATTTATTTT
AT2G01735.1	1	ATATATTTATTTA
AT2G02480.1	1	AAAATAAATAATA
AT2G04500.1	1	TATTATTTATTTT
AT2G14540.1	1	TAAATAAATAATT
AT2G14750.1	1	AAAATAAATATAA
AT2G14900.1	1	TAAATAAATATAT
AT2G15340.1	1	AAAATAAATATTT
AT2G16900.1	1	TTTTATTTATTTA
AT2G16900.2	1	TTTTATTTATTTA
AT2G16980.1	1	AAATATTTATTTT
AT2G17280.1	1	AAAATAAATAAAT
AT2G17280.2	1	AAAATAAATAAAT
AT2G20100.2	1	TTATATTTATTTT
AT2G22480.1	1	TATTATTTATTTA
AT2G22980.2	1	TTTTATTTATTTT
AT2G23130.1	1	TTTTATTTATTTT
AT2G26880.1	1	AAATATTTATTTT
AT2G27030.2	1	TTTTATTTATTTT
AT2G27090.1	1	AAAATAAATAATT
AT2G28510.1	1	TAAATAAATATAT
AT2G29340.2	1	AAAATAAATATAT
AT2G30580.1	1	TTATATTTATTTA
AT2G32850.1	1	AAAATAAATAATT
AT2G32850.2	1	AAAATAAATAATT
AT2G34610.1	1	AAAATAAATAAAA
AT2G36380.1	1	AATTATTTATTTA
AT2G38170.3	1	TTATATTTATTTA
AT2G39890.1	1	TAAATAAATAAAT
AT2G39890.2	1	TAAATAAATAAAT
AT2G41410.1	1	AATTATTTATTTT
AT2G41640.1	1	ATTTATTTATTTT
AT2G43240.1	1	AAAATAAATATAT
AT2G45680.1	1	AAAATAAATATTT
AT2G45760.1	1	TTTTATTTATTTT
AT2G46150.1	1	TAAATAAATAATA
AT3G01910.1	1	AATTATTTATTTA
AT3G01910.2	1	AATTATTTATTTA
AT3G01910.3	1	AATTATTTATTTA
AT3G02250.1	1	AAAATAAATAATT
AT3G04320.1	1	TTTTATTTATTTT
AT3G06590.2	1	TAAATAAATATAT
AT3G07425.1	1	TAATATTTATTTA
AT3G09740.1	1	TTTTATTTATTTT
AT3G15640.1	1	TTTTATTTATTTT
AT3G15640.2	1	TTTTATTTATTTT
AT3G15650.1	1	AAAATAAATAAAT
AT3G17600.1	1	ATATATTTATTTA
AT3G17820.1	1	AAAATAAATAATA
AT3G18500.1	1	TAAATAAATAAAA
AT3G18500.2	1	TAAATAAATAAAA
AT3G18930.2	1	TAAATAAATAATA
AT3G22160.1	1	AAAATAAATAAAA
AT3G22400.1	1	AATTATTTATTTT
AT3G24520.1	1	TATTATTTATTTT
AT3G25585.1	1	AAATATTTATTTT
AT3G25585.2	1	AAATATTTATTTT
AT3G25585.3	1	AAATATTTATTTT
AT3G25585.4	1	AAATATTTATTTT
AT3G27390.1	1	TTTTATTTATTTA
AT3G28910.1	1	TTTTATTTATTTT
AT3G45300.1	1	AAAATAAATAAAT
AT3G46620.1	1	ATATATTTATTTA
AT3G47250.1	1	ATTTATTTATTTT
AT3G47250.2	1	ATTTATTTATTTT
AT3G47250.3	1	ATTTATTTATTTT
AT3G47295.1	1	TAAATAAATATAT
AT3G49760.1	1	TAAATAAATAATT
AT3G50740.1	1	AAAATAAATAATT
AT3G50820.1	1	TAAATAAATATTT
AT3G50870.1	1	TAATATTTATTTT
AT3G51770.1	1	TTTTATTTATTTT
AT3G51770.2	1	TTTTATTTATTTT
AT3G52200.1	1	AAAATAAATAATT
AT3G53750.1	1	TTTTATTTATTTT
AT3G54480.1	1	TTTTATTTATTTT
AT3G55420.1	1	TATTATTTATTTT
AT3G59680.1	1	TTTTATTTATTTT
AT3G59680.2	1	TTTTATTTATTTT
AT3G60130.1	1	TAAATAAATAAAT
AT3G60130.2	1	TAAATAAATAAAT
AT3G60130.3	1	TAAATAAATAAAT
AT3G62730.1	1	TAAATAAATAAAA
AT4G00050.1	1	AATTATTTATTTA
AT4G00390.1	1	TAATATTTATTTT
AT4G02590.1	1	TATTATTTATTTT
AT4G02590.2	1	TATTATTTATTTT
AT4G14360.2	1	TTTTATTTATTTT
AT4G14410.1	1	AAAATAAATATAA
AT4G14410.2	1	AAAATAAATATAA
AT4G14465.1	1	TAAATAAATATAT
AT4G16130.1	1	TTTTATTTATTTT
AT4G16590.1	1	TTTTATTTATTTT
AT4G18940.1	1	TAAATAAATATTA
AT4G19510.1	1	AATTATTTATTTT
AT4G19690.2	1	TAAATAAATAAAA
AT4G20110.1	1	AAAATAAATAATT
AT4G20360.1	1	TTTTATTTATTTT
AT4G21580.1	1	TTTTATTTATTTT
AT4G21580.2	1	TTTTATTTATTTT
AT4G21580.3	1	TTTTATTTATTTT
AT4G22080.1	1	TTTTATTTATTTT
AT4G23290.1	1	TTTTATTTATTTA
AT4G23290.2	1	TTTTATTTATTTA
AT4G23750.1	1	TAAATAAATAAAT
AT4G23750.2	1	TAAATAAATAAAT
AT4G23870.1	1	TAAATAAATATTA
AT4G24200.1	1	TAAATAAATATAT
AT4G24480.1	1	TAAATAAATAAAA
AT4G28240.1	1	TTTTATTTATTTA
AT4G29310.1	1	ATTTATTTATTTT
AT4G30130.1	1	ATTTATTTATTTA
AT4G30200.1	1	ATTTATTTATTTT
AT4G30200.2	1	ATTTATTTATTTT
AT4G30200.3	1	ATTTATTTATTTT
AT4G32410.1	1	TTATATTTATTTT
AT4G32480.1	1	AAAATAAATAAAA
AT4G34380.1	1	AATTATTTATTTA
AT4G35320.1	1	ATTTATTTATTTT
AT4G35390.1	1	TTTTATTTATTTA
AT4G37300.1	1	TAAATAAATAAAT
AT4G39660.1	1	TAAATAAATAAAA
AT5G02020.1	1	TAAATAAATAAAT
AT5G02020.2	1	TAAATAAATAAAT
AT5G02170.1	1	AAAATAAATAAAT
AT5G02260.1	1	TAAATAAATAATT
AT5G03470.1	1	TTTTATTTATTTA
AT5G04470.1	1	TTTTATTTATTTT
AT5G05200.1	1	TTTTATTTATTTA
AT5G06265.1	1	TTATATTTATTTT
AT5G06710.1	1	ATATATTTATTTT
AT5G06710.2	1	ATATATTTATTTT
AT5G07710.1	1	AAATATTTATTTT
AT5G07830.1	1	AAAATAAATAAAA
AT5G10200.1	1	TTTTATTTATTTT
AT5G10720.1	1	TAAATAAATAAAA
AT5G10730.1	1	TTTTATTTATTTA
AT5G10990.1	1	ATTTATTTATTTA
AT5G11050.1	1	TTATATTTATTTT
AT5G12430.1	1	ATTTATTTATTTA
AT5G12870.1	1	TAAATAAATAAAA
AT5G13410.1	1	ATATATTTATTTA
AT5G14740.1	1	AAAATAAATAAAT
AT5G14740.2	1	AAAATAAATAAAT
AT5G14740.3	1	AAAATAAATAAAT
AT5G14740.4	1	AAAATAAATAAAT
AT5G14740.5	1	AAAATAAATAAAT
AT5G15420.1	1	AAAATAAATAAAT
AT5G16230.1	1	TAAATAAATAAAT
AT5G16240.1	1	TTTTATTTATTTA
AT5G16290.1	1	AAAATAAATAATT
AT5G16290.2	1	AAAATAAATAATT
AT5G18130.1	1	TAAATAAATAAAA
AT5G22500.1	1	AAAATAAATAAAA
AT5G24314.1	1	TTTTATTTATTTA
AT5G24316.1	1	TAAATAAATAAAA
AT5G26742.2	1	AAAATAAATAAAT
AT5G27490.1	1	AAATATTTATTTA
AT5G36910.1	1	TAAATAAATAATA
AT5G38180.1	1	AAAATAAATATTA
AT5G38565.1	1	AAATATTTATTTT
AT5G39720.1	1	AAAATAAATAAAA
AT5G43430.1	1	TAAATAAATAAAT
AT5G43430.2	1	TAAATAAATAAAT
AT5G43430.3	1	TAAATAAATAAAT
AT5G44680.1	1	TAAATAAATAATA
AT5G45630.1	1	TTTTATTTATTTT
AT5G45950.1	1	AAAATAAATATTA
AT5G47910.1	1	AAATATTTATTTT
AT5G54290.1	1	TAAATAAATAATA
AT5G54300.1	1	TATTATTTATTTA
AT5G54900.1	1	AAAATAAATATTT
AT5G55310.1	1	TAAATAAATAATT
AT5G55730.1	1	TTTTATTTATTTA
AT5G56950.1	1	AAAATAAATAAAT
AT5G57050.1	1	TTATATTTATTTT
AT5G57150.1	1	AAAATAAATAAAT
AT5G57160.1	1	ATTTATTTATTTT
AT5G58190.1	1	AAAATAAATATAA
AT5G59170.1	1	TAAATAAATAAAA
AT5G59510.1	1	TTTTATTTATTTA
AT5G59820.1	1	TTTTATTTATTTT
AT5G62170.1	1	TAAATAAATAAAA
AT5G64310.1	1	TTTTATTTATTTA
AT5G65420.1	1	TAAATAAATAAAA
AT5G65800.1	1	TAAATAAATATAT
AT5G66055.1	1	AAAATAAATAAAA
AT5G66055.2	1	AAAATAAATAAAA
AT5G66490.1	1	TTATATTTATTTT
AT5G66630.1	1	TTTTATTTATTTT
